# Supplementary material for: Revisiting the model for coactivator recruitment: Med15 can select its target sites independent of promoter-bound transcription factors
Source: Nucleic Acids Res. 2024 Aug 27;52(20):12093–111. doi: 10.1093/nar/gkae718 (PMC11551773; doi:10.1093/nar/gkae718)
Supplement: gkae718_Supplemental_Files [file gkae718_supplemental_files.zip]

Archive with 2 entries (2 files):
- Supp-merged.pdf
- TableS1.xlsx
