# Supplementary material for: Revisiting the model for coactivator recruitment: Med15 can select its target sites independent of promoter-bound transcription factors
Source: Nucleic Acids Res. 2024 Aug 27;52(20):12093–111. doi: 10.1093/nar/gkae718 (PMC11551773; doi:10.1093/nar/gkae718)
Supplement: gkae718_Supplemental_Files [file gkae718_supplemental_files.zip › TableS1.xlsx]

## Sheet: Strain creation
Number	Name	Background	Selection	Description	Parent	Method	Amplification primers (Table S3)	Guide oligos (Table S3)	Gblocks (Table S3)
0	BY4741			MATa his3Δ0 leu2Δ0 met15Δ0 ura3Δ0
1	Gal4AD Gblock	BY4741	Hygromycin	Basic construct with Gal4AD, TEF promoter, URA3 gRNA, SV40 NLS and ADH1 term	0	CRISPR	5+6	3+4	1
2	Gcn4AD Gblock	BY4741	Hygromycin	Basic construct with Gcn4AD, TEF promoter, URA3 gRNA, SV40 NLS and ADH1 term	0	CRISPR	5+6	3+4	2
3	Msn2-DBD, Gcn4AD, HO loci, TEF1 promoter, Mnase, SV40-NLS, ADH1 terminator,	BY4741	Hygromycin	inserted Msn2DBD into 1	2	CRISPR	7+9	55+56
4	Msn2-DBD, Gal4AD, HO loci, TEF1 promoter, Mnase, SV40-NLS, ADH1 terminator,	BY4741	Hygromycin	inserted Msn2DBD into 2	1	CRISPR	8+9	55+56
5	Nrg2-DBD, Gcn4AD, HO loci, TEF1 promoter, Mnase, SV40-NLS, ADH1 terminator,	BY4741	Hygromycin	inserted Nrg2DBD into 1	2	CRISPR	10+12	55+56
6	Nrg2-DBD, Gal4AD, HO loci, TEF1 promoter, Mnase, SV40-NLS, ADH1 terminator,	BY4741	Hygromycin	insertedNrg2DBD into 2	1	CRISPR	11+12	55+56
7	Crz1-DBD, Gcn4AD, HO loci, TEF1 promoter, Mnase, SV40-NLS, ADH1 terminator,	BY4741	Hygromycin	inserted Crz1DBD into 1	2	CRISPR	13+15	55+56
8	Crz1-DBD, Gal4AD, HO loci, TEF1 promoter, Mnase, SV40-NLS, ADH1 terminator,	BY4741	Hygromycin	inserted Crz1DBD into 2	1	CRISPR	14+15	55+56
10	Vhr1-DBD, Gal4AD, HO loci, TEF1 promoter, Mnase, SV40-NLS, ADH1 terminator,	BY4741	Hygromycin	inserted Vhr1DBD into 2	1	CRISPR	17+18	55+56
11	Gln3-DBD, Gcn4AD, HO loci, TEF1 promoter, Mnase, SV40-NLS, ADH1 terminator,	BY4741	Hygromycin	inserted Gln3DBD into 1	2	CRISPR	19+21	55+56
12	Gln3-DBD, Gal4AD, HO loci, TEF1 promoter, Mnase, SV40-NLS, ADH1 terminator,	BY4741	Hygromycin	inserted Gln3DBD into 2	1	CRISPR	20+21	55+56
13	Cst6-DBD, Gcn4AD, HO loci, TEF1 promoter, Mnase, SV40-NLS, ADH1 terminator,	BY4741	Hygromycin	inserted Cst6DBD into 1	2	CRISPR	22+24	55+56
14	Cst6-DBD, Gal4AD, HO loci, TEF1 promoter, Mnase, SV40-NLS, ADH1 terminator,	BY4741	Hygromycin	inserted Cst6DBD into 2	1	CRISPR	23+24	55+56
15	Yap1-DBD, Gcn4AD, HO loci, TEF1 promoter, Mnase, SV40-NLS, ADH1 terminator,	BY4741	Hygromycin	inserted Yap1DBD into 1	2	CRISPR	25+27	55+56
16	Yap1-DBD, Gal4AD, HO loci, TEF1 promoter, Mnase, SV40-NLS, ADH1 terminator,	BY4741	Hygromycin	inserted Yap1DBD into 2	1	CRISPR	26+27	55+56
17	Sko1-DBD, Gcn4AD, HO loci, TEF1 promoter, Mnase, SV40-NLS, ADH1 terminator,	BY4741	Hygromycin	inserted Sko1DBD into 1	2	CRISPR	28+30	55+56
18	Sko1-DBD, Gal4AD, HO loci, TEF1 promoter, Mnase, SV40-NLS, ADH1 terminator,	BY4741	Hygromycin	inserted Sko1DBD into 2	1	CRISPR	29+30	55+56
19	Pdr8-DBD, Gcn4AD, HO loci, TEF1 promoter, Mnase, SV40-NLS, ADH1 terminator,	BY4741	Hygromycin	inserted Pdr8DBD into 1	2	CRISPR	31+33	55+56
20	Pdr8-DBD, Gal4AD, HO loci, TEF1 promoter, Mnase, SV40-NLS, ADH1 terminator,	BY4741	Hygromycin	inserted Pdr8DBD into 2	1	CRISPR	32+33	55+56
21	Gal4-DBD, Gcn4AD, HO loci, TEF1 promoter, Mnase, SV40-NLS, ADH1 terminator,	BY4741	Hygromycin	inserted Gal4DBD into 1	2	CRISPR	34+36	55+56
22	Gal4-DBD, Gal4AD, HO loci, TEF1 promoter, Mnase, SV40-NLS, ADH1 terminator,	BY4741	Hygromycin	inserted Gal4DBD into 2	1	CRISPR	35+36	55+56
23	Gal4-DBD, Gcn4AD, HO loci, TEF1 promoter, Mnase, SV40-NLS, ADH1 terminator,	BY4741	Hygromycin	inserted Gcn4DBD into 1	2	CRISPR	37+39	55+56
24	Gcn4-DBD, Gal4AD, HO loci, TEF1 promoter, Mnase, SV40-NLS, ADH1 terminator,	BY4741	Hygromycin	inserted Gcn4DBD into 2	1	CRISPR	38+39	55+56
25	Mig3-DBD, Gcn4AD, HO loci, TEF1 promoter, Mnase, SV40-NLS, ADH1 terminator,	BY4741	Hygromycin	inserted Mig3DBD into 1	2	CRISPR	40+42	55+56
26	Mig3-DBD, Gal4AD, HO loci, TEF1 promoter, Mnase, SV40-NLS, ADH1 terminator,	BY4741	Hygromycin	inserted Mig3DBD into 2	1	CRISPR	41+42	55+56
27	Rpn4-DBD, Gcn4AD, HO loci, TEF1 promoter, Mnase, SV40-NLS, ADH1 terminator,	BY4741	Hygromycin	inserted Rpn4DBD into 1	2	CRISPR	43+45	55+56
28	Rpn4-DBD, Gal4AD, HO loci, TEF1 promoter, Mnase, SV40-NLS, ADH1 terminator,	BY4741	Hygromycin	inserted Rpn4DBD into 2	1	CRISPR	44+45	55+56
30	Reb1-DBD, Gal4AD, HO loci, TEF1 promoter, Mnase, SV40-NLS, ADH1 terminator,	BY4741	Hygromycin	inserted Reb1DBD into 2	1	CRISPR	47+48	55+56
31	Abf1-DBD, Gcn4AD, HO loci, TEF1 promoter, Mnase, SV40-NLS, ADH1 terminator,	BY4741	Hygromycin	inserted Abf1DBD into 1	2	CRISPR	49+51	55+56
32	Abf1-DBD, Gal4AD, HO loci, TEF1 promoter, Mnase, SV40-NLS, ADH1 terminator,	BY4741	Hygromycin	inserted Abf1DBD into 2	1	CRISPR	50+51	55+56
33	Met31-DBD, Gcn4AD, HO loci, TEF1 promoter, Mnase, SV40-NLS, ADH1 terminator,	BY4741	Hygromycin	inserted Met31DBD into 1	2	CRISPR	52+54	55+56
35	Msn2, HO loci, TEF1 promoter, Mnase, SV40-NLS, ADH1 terminator,	BY4741	Hygromycin	inserted Msn2Full into 1 I such way that Gal4AD is deleted	1	CRISPR	57+58	55+56
36	Nrg2, HO loci, TEF1 promoter, Mnase, SV40-NLS, ADH1 terminator,	BY4741	Hygromycin	inserted Nrg2Full into 1 I such way that Gal4AD is deleted	1	CRISPR	59+60	55+56
37	Crz1, HO loci, TEF1 promoter, Mnase, SV40-NLS, ADH1 terminator,	BY4741	Hygromycin	inserted Crz1Full into 1 I such way that Gal4AD is deleted	1	CRISPR	61+62	55+56
38	Vhr1, HO loci, TEF1 promoter, Mnase, SV40-NLS, ADH1 terminator,	BY4741	Hygromycin	inserted Vhr1Full into 1 I such way that Gal4AD is deleted	1	CRISPR	63+64	55+56
39	Gln3, HO loci, TEF1 promoter, Mnase, SV40-NLS, ADH1 terminator,	BY4741	Hygromycin	inserted Gln3Full into 1 I such way that Gal4AD is deleted	1	CRISPR	65+66	55+56
40	Cst6, HO loci, TEF1 promoter, Mnase, SV40-NLS, ADH1 terminator,	BY4741	Hygromycin	inserted Cst6Full into 1 I such way that Gal4AD is deleted	1	CRISPR	67+68	55+56
41	Yap1, HO loci, TEF1 promoter, Mnase, SV40-NLS, ADH1 terminator,	BY4741	Hygromycin	inserted Yap1Full into 1 I such way that Gal4AD is deleted	1	CRISPR	69+70	55+56
42	Sko1, HO loci, TEF1 promoter, Mnase, SV40-NLS, ADH1 terminator,	BY4741	Hygromycin	inserted Sko1Full into 1 I such way that Gal4AD is deleted	1	CRISPR	71+72	55+56
43	Pdr8, HO loci, TEF1 promoter, Mnase, SV40-NLS, ADH1 terminator,	BY4741	Hygromycin	inserted Pdr8Full into 1 I such way that Gal4AD is deleted	1	CRISPR	73+74	55+56
44	Gal4, HO loci, TEF1 promoter, Mnase, SV40-NLS, ADH1 terminator,	BY4741	Hygromycin	inserted Gal4Full into 1 I such way that Gal4AD is deleted	1	CRISPR	75+76	55+56
45	Gcn4, HO loci, TEF1 promoter, Mnase, SV40-NLS, ADH1 terminator,	BY4741	Hygromycin	inserted Gcn4Full into 1 I such way that Gal4AD is deleted	1	CRISPR	77+78	55+56
46	Mig3, HO loci, TEF1 promoter, Mnase, SV40-NLS, ADH1 terminator,	BY4741	Hygromycin	inserted Mig3Full into 1 I such way that Gal4AD is deleted	1	CRISPR	79+80	55+56
47	Rpn4, HO loci, TEF1 promoter, Mnase, SV40-NLS, ADH1 terminator,	BY4741	Hygromycin	inserted Rpn4Full into 1 I such way that Gal4AD is deleted	1	CRISPR	81+82	55+56
48	Reb1, HO loci, TEF1 promoter, Mnase, SV40-NLS, ADH1 terminator,	BY4741	Hygromycin	inserted Reb1Full into 1 I such way that Gal4AD is deleted	1	CRISPR	83+84	55+56
49	Abf1, HO loci, TEF1 promoter, Mnase, SV40-NLS, ADH1 terminator,	BY4741	Hygromycin	inserted Abf1Full into 1 I such way that Gal4AD is deleted	1	CRISPR	85+86	55+56
50	Met31, HO loci, TEF1 promoter, Mnase, SV40-NLS, ADH1 terminator,	BY4741	Hygromycin	inserted Met31Full into 1 I such way that Gal4AD is deleted	1	CRISPR	87+88	55+56
51	Gal4, HO loci, ERV25 promoter, Mnase, SV40-NLS, ADH1 terminator.	BY4741	Hygromycin	Swapped TEF promoter for ERV25 promoter in strain 44	44	CRISPR	89+90	91+92
52	Gal4, HO loci, TEF1 promoter, Mnase, SV40-NLS, ADH1 terminator, ΔGal4 endogenous	BY4741	KanMX	deletion of native Gal4 from the genome by insertion KanMX casette instead in strain 44	44	KanMX casette	97+104
53	Gal4-DBD, Gal4AD, HO loci, TEF1 promoter, Mnase, SV40-NLS, ADH1 terminator, ΔGal4 endogenous	BY4741	KanMX	deletion of native Gal4 from the genome by insertion KanMX casette instead in strain 21	21	KanMX casette	97+104
54	Gal4-DBD, Gcn4AD, HO loci, TEF1 promoter, Mnase, SV40-NLS, ADH1 terminator, ΔGal4 endogenous	BY4741	KanMX	deletion of native Gal4 from the genome by insertion KanMX casette instead in strain 22	22	KanMX casette	97+104
55	Gcn4, HO loci, TEF1 promoter, Mnase, SV40-NLS, ADH1 terminator, ΔGcn4 endogenous	BY4741	KanMX	deletion of native Gcn4 from the genome by insertion KanMX casette instead in strain 45	45	KanMX casette	98+105
56	Gcn4-DBD, Gal4AD, HO loci, TEF1 promoter, Mnase, SV40-NLS, ADH1 terminator, ΔGcn4 endogenous	BY4741	KanMX	deletion of native Gcn4 from the genome by insertion KanMX casette instead in strain 23	23	KanMX casette	98+105
57	Gcn4-DBD, Gcn4AD, HO loci, TEF1 promoter, Mnase, SV40-NLS, ADH1 terminator, ΔGcn4 endogenous	BY4741	KanMX	deletion of native Gcn4 from the genome by insertion KanMX casette instead in strain 24	24	KanMX casette	98+105
58	Yap1, HO loci, TEF1 promoter, Mnase, SV40-NLS, ADH1 terminator, ΔYap1 endogenous	BY4741	KanMX	deletion of native Yap1 from the genome by insertion KanMX casette instead in strain 41	41	KanMX casette	99+106
59	Yap1-DBD, Gal4AD, HO loci, TEF1 promoter, Mnase, SV40-NLS, ADH1 terminator, ΔYap1 endogenous	BY4741	KanMX	deletion of native Yap1 from the genome by insertion KanMX casette instead in strain 15	15	KanMX casette	99+106
60	Yap1-DBD, Gcn4AD, HO loci, TEF1 promoter, Mnase, SV40-NLS, ADH1 terminator, ΔYap1 endogenous	BY4741	KanMX	deletion of native Yap1 from the genome by insertion KanMX casette instead in strain 16	16	KanMX casette	99+106
61	Mig3, HO loci, TEF1 promoter, Mnase, SV40-NLS, ADH1 terminator, ΔMig3 endogenous	BY4741	KanMX	deletion of native Mig3 from the genome by insertion KanMX casette instead in strain 46	46	KanMX casette	94+101
62	Mig3-DBD, Gal4AD, HO loci, TEF1 promoter, Mnase, SV40-NLS, ADH1 terminator, ΔMig3 endogenous	BY4741	KanMX	deletion of native Mig3 from the genome by insertion KanMX casette instead in strain 25	25	KanMX casette	94+101
63	Mig3-DBD, Gcn4AD, HO loci, TEF1 promoter, Mnase, SV40-NLS, ADH1 terminator, ΔMig3 endogenous	BY4741	KanMX	deletion of native Mig3 from the genome by insertion KanMX casette instead in strain 26	26	KanMX casette	94+101
64	Rpn4, HO loci, TEF1 promoter, Mnase, SV40-NLS, ADH1 terminator, ΔRpn4 endogenous	BY4741	KanMX	deletion of native Rpn4 from the genome by insertion KanMX casette instead in strain 47	47	KanMX casette	96+103
65	Rpn4-DBD, Gal4AD, HO loci, TEF1 promoter, Mnase, SV40-NLS, ADH1 terminator, ΔRpn4 endogenous	BY4741	KanMX	deletion of native Rpn4 from the genome by insertion KanMX casette instead in strain 27	27	KanMX casette	96+103
66	Rpn4-DBD, Gcn4AD, HO loci, TEF1 promoter, Mnase, SV40-NLS, ADH1 terminator, ΔRpn4 endogenous	BY4741	KanMX	deletion of native Rpn4 from the genome by insertion KanMX casette instead in strain 28	28	KanMX casette	96+103
67	Msn2, HO loci, TEF1 promoter, Mnase, SV40-NLS, ADH1 terminator, ΔMsn2 endogenous	BY4741	KanMX	deletion of native Msn2 from the genome by insertion KanMX casette instead in strain 35	35	KanMX casette	93+100
68	Msn2-DBD, Gal4AD, HO loci, TEF1 promoter, Mnase, SV40-NLS, ADH1 terminator, ΔMsn2 endogenous	BY4741	KanMX	deletion of native Msn2 from the genome by insertion KanMX casette instead in strain 3	3	KanMX casette	93+100
69	Msn2-DBD, Gcn4AD, HO loci, TEF1 promoter, Mnase, SV40-NLS, ADH1 terminator, ΔMsn2 endogenous	BY4741	KanMX	deletion of native Msn2 from the genome by insertion KanMX casette instead in strain 4	4	KanMX casette	93+100
70	Msn2, native loci, native promoter,YFP tagged	BY4741		Chapal. et.al. 2019
71	Msn2, native loci, native promoter, Mnase, SV40-NLS, ADH1 terminator, YFP tagged	BY4741	Hygromycin	insertion of Mnase-SV40 NLS in cterminus of strain 70 before YFP	70	CRISPR	109+110	107+108
72	Msn2-DBD, Gal4AD, native loci, native promoter, Mnase, SV40-NLS, ADH1 terminator, YFP tagged	BY4741	Hygromycin	insertion of Msn2DBDGal4AD-Mnase-SV40 NLS in cterminus of strain 70 before YFP instead of Msn2Full	71	CRISPR	112+113	107+108
73	Msn2-DBD, Gcn4AD, native loci, native promoter, Mnase, SV40-NLS, ADH1 terminator, YFP tagged	BY4741	Hygromycin	insertion of Msn2DBDGcn4AD-Mnase-SV40 NLS in cterminus of strain 70 before YFP instead of Msn2Full	71	CRISPR	111+113	107+108
74	Msn2, native loci, promoter libraries, Mnase, SV40-NLS, ADH1 terminator, YFP tagged	BY4741	ΔURA	swapping of promoters by library of synthetic ones	71	URA3 casette	114+115
75	Msn2-DBD, Gal4AD, native loci, promoter libraries, Mnase, SV40-NLS, ADH1 terminator, YFP tagged	BY4741	ΔURA	swapping of promoters by library of synthetic ones	72	URA3 casette	114+116
76	Msn2-DBD, Gcn4AD, native loci, promoter libraries, Mnase, SV40-NLS, ADH1 terminator, YFP tagged	BY4741	ΔURA	swapping of promoters by library of synthetic ones	73	URA3 casette	114+117
77	Gal4, HO loci, TEF1 promoter, Mnase, SV40-NLS, ADH1 terminator, ΔGal4 endogenous, YFP tagged	BY4741	Hygromycin	insertion of YFP in cterminus after Mnase-SV40NLS in strain 52	52	CRISPR	120+121	118+119
78	Gal4-DBD, Gal4AD, HO loci, TEF1 promoter, Mnase, SV40-NLS, ADH1 terminator, ΔGal4 endogenous, YFP tagged	BY4741	Hygromycin	insertion of YFP in cterminus after Mnase-SV40NLS in strain 53	53	CRISPR	120+121	118+119
79	Gal4-DBD, Gcn4AD, HO loci, TEF1 promoter, Mnase, SV40-NLS, ADH1 terminator, ΔGal4 endogenous, YFP tagged	BY4741	Hygromycin	insertion of YFP in cterminus after Mnase-SV40NLS in strain 54	54	CRISPR	120+121	118+119
80	Gcn4, HO loci, TEF1 promoter, Mnase, SV40-NLS, ADH1 terminator, ΔGcn4 endogenous, YFP tagged	BY4741	Hygromycin	insertion of YFP in cterminus after Mnase-SV40NLS in strain 55	55	CRISPR	120+121	118+119
81	Gcn4-DBD, Gal4AD, HO loci, TEF1 promoter, Mnase, SV40-NLS, ADH1 terminator, ΔGcn4 endogenous, YFP tagged	BY4741	Hygromycin	insertion of YFP in cterminus after Mnase-SV40NLS in strain 56	56	CRISPR	120+121	118+119
82	Gcn4-DBD, Gcn4AD, HO loci, TEF1 promoter, Mnase, SV40-NLS, ADH1 terminator, ΔGcn4 endogenous, YFP tagged	BY4741	Hygromycin	insertion of YFP in cterminus after Mnase-SV40NLS in strain 57	57	CRISPR	120+121	118+119
83	Yap1, HO loci, TEF1 promoter, Mnase, SV40-NLS, ADH1 terminator, ΔYap1 endogenous, YFP tagged	BY4741	Hygromycin	insertion of YFP in cterminus after Mnase-SV40NLS in strain 58	58	CRISPR	120+121	118+119
84	Yap1-DBD, Gal4AD, HO loci, TEF1 promoter, Mnase, SV40-NLS, ADH1 terminator, ΔYap1 endogenous, YFP tagged	BY4741	Hygromycin	insertion of YFP in cterminus after Mnase-SV40NLS in strain 59	59	CRISPR	120+121	118+119
85	Yap1-DBD, Gcn4AD, HO loci, TEF1 promoter, Mnase, SV40-NLS, ADH1 terminator, ΔYap1 endogenous, YFP tagged	BY4741	Hygromycin	insertion of YFP in cterminus after Mnase-SV40NLS in strain 60	60	CRISPR	120+121	118+119
86	Mig3, HO loci, TEF1 promoter, Mnase, SV40-NLS, ADH1 terminator, ΔMig3 endogenous, YFP tagged	BY4741	Hygromycin	insertion of YFP in cterminus after Mnase-SV40NLS in strain 61	61	CRISPR	120+121	118+119
87	Mig3-DBD, Gal4AD, HO loci, TEF1 promoter, Mnase, SV40-NLS, ADH1 terminator, ΔMig3 endogenous, YFP tagged	BY4741	Hygromycin	insertion of YFP in cterminus after Mnase-SV40NLS in strain 62	62	CRISPR	120+121	118+119
88	Mig3-DBD, Gcn4AD, HO loci, TEF1 promoter, Mnase, SV40-NLS, ADH1 terminator, ΔMig3 endogenous, YFP tagged	BY4741	Hygromycin	insertion of YFP in cterminus after Mnase-SV40NLS in strain 63	63	CRISPR	120+121	118+119
89	Gal4, HO loci, promoter libraries, Mnase, SV40-NLS, ADH1 terminator, ΔGal4 endogenous, YFP tagged	BY4741	ΔURA	swapping of promoters by library of synthetic ones in strain 77	77	URA3 casette	122+123
90	Gal4-DBD, Gal4AD, HO loci, promoter libraries, Mnase, SV40-NLS, ADH1 terminator, ΔGal4 endogenous, YFP tagged	BY4741	ΔURA	swapping of promoters by library of synthetic ones in strain 78	78	URA3 casette	122+116
91	Gal4-DBD, Gcn4AD, HO loci, promoter libraries, Mnase, SV40-NLS, ADH1 terminator, ΔGal4 endogenous, YFP tagged	BY4741	ΔURA	swapping of promoters by library of synthetic ones in strain 79	79	URA3 casette	122+117
92	Gcn4, HO loci, promoter libraries, Mnase, SV40-NLS, ADH1 terminator, ΔGcn4 endogenous, YFP tagged	BY4741	ΔURA	swapping of promoters by library of synthetic ones in strain 80	80	URA3 casette	122+124
93	Gcn4-DBD, Gal4AD, HO loci, promoter libraries, Mnase, SV40-NLS, ADH1 terminator, ΔGcn4 endogenous, YFP tagged	BY4741	ΔURA	swapping of promoters by library of synthetic ones in strain 81	81	URA3 casette	122+116
94	Gcn4-DBD, Gcn4AD, HO loci, promoter libraries, Mnase, SV40-NLS, ADH1 terminator, ΔGcn4 endogenous, YFP tagged	BY4741	ΔURA	swapping of promoters by library of synthetic ones in strain 82	82	URA3 casette	122+117
95	Yap1, HO loci, promoter libraries, Mnase, SV40-NLS, ADH1 terminator, ΔYap1 endogenous, YFP tagged	BY4741	ΔURA	swapping of promoters by library of synthetic ones in strain 83	83	URA3 casette	122+126
96	Yap1-DBD, Gal4AD, HO loci, promoter libraries, Mnase, SV40-NLS, ADH1 terminator, ΔYap1 endogenous, YFP tagged	BY4741	ΔURA	swapping of promoters by library of synthetic ones in strain 84	84	URA3 casette	122+116
97	Yap1-DBD, Gcn4AD, HO loci, promoter libraries, Mnase, SV40-NLS, ADH1 terminator, ΔYap1 endogenous, YFP tagged	BY4741	ΔURA	swapping of promoters by library of synthetic ones in strain 85	85	URA3 casette	122+117
98	Mig3, HO loci, promoter libraries, Mnase, SV40-NLS, ADH1 terminator, ΔMig3 endogenous, YFP tagged	BY4741	ΔURA	swapping of promoters by library of synthetic ones in strain 86	86	URA3 casette	122+125
99	Mig3-DBD, Gal4AD, HO loci, promoter libraries, Mnase, SV40-NLS, ADH1 terminator, ΔMig3 endogenous, YFP tagged	BY4741	ΔURA	swapping of promoters by library of synthetic ones in strain 87	87	URA3 casette	122+116
100	Mig3-DBD, Gcn4AD, HO loci, promoter libraries, Mnase, SV40-NLS, ADH1 terminator, ΔMig3 endogenous, YFP tagged	BY4741	ΔURA	swapping of promoters by library of synthetic ones in strain 88	88	URA3 casette	122+117
101	BY ΔGal4	BY4741	KanMX	deletion of native Gal4 TF in BY4741 background	BY4741	KanMX casette	97+104
102	BY ΔGcn4	BY4741	KanMX	deletion of native Gcn4 TF in BY4741 background	BY4741	KanMX casette	98+105
103	BY ΔYap1	BY4741	KanMX	deletion of native Yap1 TF in BY4741 background	BY4741	KanMX casette	99+106
104	BY ΔMig3	BY4741	KanMX	deletion of native Mig3 TF in BY4741 background	BY4741	KanMX casette	94+101
105	BY ΔRpn4	BY4741	KanMX	deletion of native Rpn4 TF in BY4741 background	BY4741	KanMX casette	96+103
106	BY ΔGal4 Gblock doube guide	BY4741	Hygromycin	insertion of GBLOCK 127 into HO locus in strain 101	101	CRISPR	5+6	3+4	127
107	BY ΔGcn4 Gblock doube guide	BY4741	Hygromycin	insertion of GBLOCK 127 into HO locus in strain 102	102	CRISPR	5+6	3+4	127
108	BY ΔYap1 Gblock doube guide	BY4741	Hygromycin	insertion of GBLOCK 127 into HO locus in strain 103	103	CRISPR	5+6	3+4	127
109	BY ΔMig3 Gblock doube guide	BY4741	Hygromycin	insertion of GBLOCK 127 into HO locus in strain 104	104	CRISPR	5+6	3+4	127
110	BY ΔRpn4 Gblock doube guide	BY4741	Hygromycin	insertion of GBLOCK 127 into HO locus in strain 105	105	CRISPR	5+6	3+4	127
111	Med15 ΔGal4 TEF Mnase HO loc	BY4741	Hygromycin	insertion of MED15 into n-terminus of strain 106	106	CRISPR	130+131	128+129
112	Med15 ΔGcn4 TEF Mnase HO loc	BY4741	Hygromycin	insertion of MED15 into n-terminus of strain 107	107	CRISPR	130+131	128+129
113	Med15 ΔYap1 TEF Mnase HO loc	BY4741	Hygromycin	insertion of MED15 into n-terminus of strain 108	108	CRISPR	130+131	128+129
114	Med15 ΔRpn4 TEF Mnase HO loc	BY4741	Hygromycin	insertion of MED15 into n-terminus of strain 109	109	CRISPR	130+131	128+129
115	Med15 ΔMig3 TEF Mnase HO loc	BY4741	Hygromycin	insertion of MED15 into n-terminus of strain 110	110	CRISPR	130+131	128+129
116	Med15-Gal4DBD, HO loci, TEF1 promoter, Mnase, SV40-NLS, ADH1 terminator, ΔGal4 endogenous	BY4741	Hygromycin	insertion of Gal4DBD after Med15 in strain 111	111	CRISPR	132+36	55+56
117	Med15-Gcn4DBD, HO loci, TEF1 promoter, Mnase, SV40-NLS, ADH1 terminator, ΔGcn4 endogenous	BY4741	Hygromycin	insertion of Gal4DBD after Med15 in strain 112	112	CRISPR	133+39	55+56
118	Med15-Yap1DBD, HO loci, TEF1 promoter, Mnase, SV40-NLS, ADH1 terminator, ΔYap1 endogenous	BY4741	Hygromycin	insertion of Gal4DBD after Med15 in strain 113	113	CRISPR	134+27	55+56
119	Med15-Rpn4DBD, HO loci, TEF1 promoter, Mnase, SV40-NLS, ADH1 terminator, ΔRpn4 endogenous	BY4741	Hygromycin	insertion of Gal4DBD after Med15 in strain 114	114	CRISPR	135+45	55+56
120	Med15-Mig3DBD, HO loci, TEF1 promoter, Mnase, SV40-NLS, ADH1 terminator, ΔMig3 endogenous	BY4741	Hygromycin	insertion of Gal4DBD after Med15 in strain 115	115	CRISPR	136+42	55+56
121	Med15, native loci, native promoter, Mnase; Msn2-DBD, Gal4AD, HO loci, TEF1 promoter, SV40-NLS, ADH1 terminator, ΔMsn2 endogenous,	BY4741	Hygromycin+ ΔHIS	deletion of mnase fused to Msn2DBD GalAD TF and attaching mnase to med15	68	CRISPR+HIS casette	137, 138+139	118+119
122	Med15, native loci, native promoter, Mnase; Gal4-DBD, Gal4AD, HO loci, TEF1 promoter, SV40-NLS, ADH1 terminator, ΔGal4 endogenous,	BY4741	Hygromycin+ ΔHIS	deletion of mnase fused to Gal4DBD Gal4AD TF and attaching mnase to med15	53	CRISPR+HIS casette	137, 138+139	118+119
123	Med15, native loci, native promoter, Mnase; Mig3-DBD, Gal4AD, HO loci, TEF1 promoter, SV40-NLS, ADH1 terminator, ΔMig3 endogenous,	BY4741	Hygromycin+ ΔHIS	deletion of mnase fused to Mig3DBD Gal4AD TF and attaching mnase to med15	62	CRISPR+HIS casette	137, 138+139	118+119
124	Med15, native loci, native promoter, Mnase; Mig3-DBD, Gcn4AD, HO loci, TEF1 promoter, SV40-NLS, ADH1 terminator, ΔMig3 endogenous,	BY4741	Hygromycin+ ΔHIS	deletion of mnase fused to Mig3DBD Gcn4AD TF and attaching mnase to med15	63	CRISPR+HIS casette	137, 138+139	118+119
125	Med15-Gcn4DBD, native loci, native promoter, Mnase, SV40-NLS, ADH1 terminator, ΔGcn4 endogenous	BY4741	Hygromycin	insertion of Gcn4DBD-Mnase fused to Med15	102	CRISPR	153+156	157+158
126	Med15-Msn2DBD, native loci, native promoter, Mnase, SV40-NLS, ADH1 terminator, ΔMsn2 endogenous	BY4741	Hygromycin	insertion of Msn2DBD-Mnase fused to Med15	144	CRISPR	153+154	157+158
127	Med15, VMA5 loci, VMA5 promoter, Mnase Δ12 TFs, endogenous Mnase is intact	BY4741		Lupo et.al 2023		CRISPR
128	Med15-Msn2DBD, VMA5 loci, VMA5 promoter, Mnase , Δ12 TFs, endogenous Mnase is intact	BY4741	Hygromycin	insertion of Msn2DBD-Mnase fused to Med15 with deletion of 12 TFs	127	CRISPR	153+156	157+158
129	Msn2-DBD, HO loci, TEF1 promoter, Mnase, SV40-NLS, ADH1 terminator, ΔMsn2 endogenous	BY4741	Hygromycin	insertion of Msn2DBD into the strain 144	144	CRISPR	140+141	55+56
130	Msn2-DBD, Rds1AD, HO loci, TEF1 promoter, Mnase, SV40-NLS, ADH1 terminator, ΔMsn2 endogenous	BY4741	Hygromycin	insertion of the indicated ad into the strain 129, by aplification of eblock and targeting with CRISPR	129	CRISPR	142+143, 144	128+129
131	Msn2-DBD, Pip2AD, HO loci, TEF1 promoter, Mnase, SV40-NLS, ADH1 terminator, ΔMsn2 endogenous	BY4741	Hygromycin	insertion of the indicated ad into the strain 129, by aplification of eblock and targeting with CRISPR	129	CRISPR	142+143, 145	128+129
132	Msn2-DBD, Sef1AD, HO loci, TEF1 promoter, Mnase, SV40-NLS, ADH1 terminator, ΔMsn2 endogenous	BY4741	Hygromycin	insertion of the indicated ad into the strain 129, by aplification of eblock and targeting with CRISPR	129	CRISPR	142+143, 147	128+129
133	Msn2-DBD, Rpn4AD1, HO loci, TEF1 promoter, Mnase, SV40-NLS, ADH1 terminator, ΔMsn2 endogenous	BY4741	Hygromycin	insertion of the indicated ad into the strain 129, by aplification of eblock and targeting with CRISPR	129	CRISPR	142+143, 148	128+129
134	Msn2-DBD, Rpn4AD2, HO loci, TEF1 promoter, Mnase, SV40-NLS, ADH1 terminator, ΔMsn2 endogenous	BY4741	Hygromycin	insertion of the indicated ad into the strain 129, by aplification of eblock and targeting with CRISPR	129	CRISPR	142+143, 150	128+129
135	Msn2-DBD, Hcm1AD, HO loci, TEF1 promoter, Mnase, SV40-NLS, ADH1 terminator, ΔMsn2 endogenous	BY4741	Hygromycin	insertion of the indicated ad into the strain 129, by aplification of eblock and targeting with CRISPR	129	CRISPR	142+143, 151	128+129
136	Msn2-DBD, Ykl222cAD, HO loci, TEF1 promoter, Mnase, SV40-NLS, ADH1 terminator, ΔMsn2 endogenous	BY4741	Hygromycin	insertion of the indicated ad into the strain 129, by aplification of eblock and targeting with CRISPR	129	CRISPR	142+143, 146	128+129
137	Msn2-DBD, Sum1AD, HO loci, TEF1 promoter, Mnase, SV40-NLS, ADH1 terminator, ΔMsn2 endogenous	BY4741	Hygromycin	insertion of the indicated ad into the strain 129, by aplification of eblock and targeting with CRISPR	129	CRISPR	142+143, 149	128+129
138	Gcn4-DBD, HO loci, TEF1 promoter, Mnase, SV40-NLS, ADH1 terminator, ΔGcn4 endogenous	BY4741	Hygromycin	insertion of Gcn4DBD into strain 106	106	CRISPR	140+152	55+56
139	Gcn4D-DBD, Pip2AD, HO loci, TEF1 promoter, Mnase, SV40-NLS, ADH1 terminator, ΔGcn4 endogenous	BY4741	Hygromycin	insertion of the indicated ad into the strain 129, by aplification of eblock and targeting with CRISPR	138	CRISPR	142+143, 145	128+129
140	Msn2, HO loci, TEF1 promoter, Mnase, SV40-NLS, ADH1 terminator, ΔMsn2 endogenous, YFP tagged	BY4741	Hygromycin	insertion of YFP in cterminus after Mnase-SV40NLS in strain 67	67	CRISPR	120+121	118+119
141	Msn2-DBD, Gal4AD, HO loci, TEF1 promoter, Mnase, SV40-NLS, ADH1 terminator, ΔMsn2 endogenous, YFP tagged	BY4741	Hygromycin	insertion of YFP in cterminus after Mnase-SV40NLS in strain 68	68	CRISPR	120+121	118+119
142	Msn2-DBD, Gcn4AD, HO loci, TEF1 promoter, Mnase, SV40-NLS, ADH1 terminator, ΔMsn2 endogenous, YFP tagged	BY4741	Hygromycin	insertion of YFP in cterminus after Mnase-SV40NLS in strain 69	69	CRISPR	120+121	118+119
143	BY ΔMsn2	BY4741	KanMX	deletion of native Msn2 TF in BY4741 background	BY4741	KanMX casette	97+104	93+100
144	BY ΔMsn2 Gblock doube guide	BY4741	Hygromycin	insertion of GBLOCK 127 into HO locus in strain 143	144	CRISPR	5+6	3+4	127
184

## Sheet: Figures and assays
Full sequence TFs	Generated in	Figures Main	Figures Supp.	Experiments performed in this study
Gln3	Kumar et.al. 2023	Fig.1 B (ChEC-seq)	S1 A, B (ChEC-seq), S8 A (ChEC-seq)	NA
Met31	Gera et.al. 2022	Fig.1 B (ChEC-seq)	S1 B (ChEC-seq)	NA
Vhr1	Gera et.al. 2022	Fig.1 B (ChEC-seq)	S1 B (ChEC-seq)	NA
Nrg2	Brodsky et.al. 2020	Fig.1 B (ChEC-seq)	S1 A, B (ChEC-seq)	NA
Sko1	Brodsky et.al. 2020	Fig.1 B (ChEC-seq)	S1 A, B (ChEC-seq), S8 A (ChEC-seq)	NA
Pdr8	Gera et.al. 2022	Fig.1 B (ChEC-seq)	S1 B (ChEC-seq)	NA
Cst6	Brodsky et.al. 2020	Fig.1 B (ChEC-seq)	S1 B (ChEC-seq)	NA
Crz1	Brodsky et.al. 2020	Fig.1 B (ChEC-seq)	S1 A, B (ChEC-seq)	NA
Reb1	Bar-Ziv et.al. 2020	Fig.1 B (ChEC-seq)	S1 A, B (ChEC-seq)	NA
Abf1	Bar-Ziv et.al. 2020	Fig.1 B (ChEC-seq)	S1 B (ChEC-seq)	NA
Rpn4	Brodsky et.al. 2020	Fig.1 B (ChEC-seq)	S1 A, B (ChEC-seq), S13 B (ChEC-seq)	NA
Msn2	Brodsky et.al. 2020	Fig.1 B (ChEC-seq)	S1 B (ChEC-seq), S8 (ChEC-seq)	NA
Yap1	Brodsky et.al. 2020	Fig.1 B (ChEC-seq)	S1 A, B (ChEC-seq), S8 A (ChEC-seq)	NA
Gal4, HO loci, ERV25 promoter, Mnase, SV40-NLS, ADH1 terminator.	This study	Fig.1 B (ChEC-seq)	S1 A, B (ChEC-seq)	ChEC-seq
Gcn4	Krieger et.al. 2022	Fig.1 B (ChEC-seq)	S1 A, B (ChEC-seq)	NA
Mig3	Brodsky et.al. 2020	Fig.1 B (ChEC-seq)	S1 A, B (ChEC-seq), S8 A (ChEC-seq)	NA
Msn2, HO loci, TEF1 promoter, Mnase, SV40-NLS, ADH1 terminator,	This study	Fig. 1 E, F (RNA-seq)		ChEC-seq
Gal4, HO loci, TEF1 promoter, Mnase, SV40-NLS, ADH1 terminator,	This study	Fig. 1 F (RNA-seq)		ChEC-seq
Gcn4, HO loci, TEF1 promoter, Mnase, SV40-NLS, ADH1 terminator,	This study	Fig. 1 F (RNA-seq)		ChEC-seq
Nrg2, HO loci, TEF1 promoter, Mnase, SV40-NLS, ADH1 terminator,	This study	Fig. 1 F (RNA-seq)	S9 (ChEC-seq, RNA-seq)	ChEC-seq, RNA-seq
Mig3, HO loci, TEF1 promoter, Mnase, SV40-NLS, ADH1 terminator,	This study	Fig. 1 F (RNA-seq)		ChEC-seq
Vhr1, HO loci, TEF1 promoter, Mnase, SV40-NLS, ADH1 terminator,	This study	Fig. 1 F (RNA-seq)	S9 (ChEC-seq, RNA-seq)	ChEC-seq, RNA-seq
Pdr8, HO loci, TEF1 promoter, Mnase, SV40-NLS, ADH1 terminator,	This study	Fig. 1 F (RNA-seq)	S9 (ChEC-seq, RNA-seq)	ChEC-seq, RNA-seq
Yap1, HO loci, TEF1 promoter, Mnase, SV40-NLS, ADH1 terminator,	This study	Fig. 1 F (RNA-seq)		ChEC-seq
Rpn4, HO loci, TEF1 promoter, Mnase, SV40-NLS, ADH1 terminator,	This study	Fig. 1 F (RNA-seq)	S9 E (RNA-seq)	RNA-seq
Cst6, HO loci, TEF1 promoter, Mnase, SV40-NLS, ADH1 terminator,	This study	Fig. 1 F (RNA-seq)	S9 (ChEC-seq, RNA-seq)	ChEC-seq, RNA-seq
Sko1, HO loci, TEF1 promoter, Mnase, SV40-NLS, ADH1 terminator,	This study	Fig. 1 F (RNA-seq)	S8 A (ChEC-seq)	ChEC-seq, RNA-seq
Abf1, HO loci, TEF1 promoter, Mnase, SV40-NLS, ADH1 terminator,	This study	Fig. 1 F (RNA-seq)	S9 (ChEC-seq, RNA-seq)	ChEC-seq, RNA-seq
Met31, HO loci, TEF1 promoter, Mnase, SV40-NLS, ADH1 terminator,	This study	Fig. 1 F (RNA-seq)	S9 (ChEC-seq, RNA-seq)	ChEC-seq, RNA-seq
Reb1, HO loci, TEF1 promoter, Mnase, SV40-NLS, ADH1 terminator,	This study	Fig. 1 F (RNA-seq)	S9 (ChEC-seq, RNA-seq)	ChEC-seq, RNA-seq
Gln3, HO loci, TEF1 promoter, Mnase, SV40-NLS, ADH1 terminator,	This study	Fig. 1 F (RNA-seq)	S9 (ChEC-seq, RNA-seq)	ChEC-seq, RNA-seq
Crz1, HO loci, TEF1 promoter, Mnase, SV40-NLS, ADH1 terminator,	This study	Fig. 1 F (RNA-seq)	S9 (ChEC-seq, RNA-seq)	ChEC-seq, RNA-seq
Msn2, HO loci, TEF1 promoter, Mnase, SV40-NLS, ADH1 terminator, ΔMsn2 endogenous	This study	Fig. 3 A, B (ChEC-seq), Fig. 4 B (ChEC-seq), Fig. 7 C (ChEC-seq)	S3 (ChEC-seq), S4 (ChEC-seq), S5 D (ChEC-seq), S6 A (ChEC-seq), S8 (ChEC-seq), S13 A (ChEC-seq), S14 C (ChEC-seq)	ChEC-seq
Msn2, HO loci, TEF1 promoter, Mnase, SV40-NLS, ADH1 terminator, ΔMsn2 endogenous, YFP tagged	This study		S5 B, E (ChEC-seq with ARO80 spike-in, FACS measurement)	ChEC-seq with ARO80 spike-in, FACS measurement
Gal4, HO loci, TEF1 promoter, Mnase, SV40-NLS, ADH1 terminator, ΔGal4 endogenous	This study	Fig. 3 A, B (ChEC-seq), Fig. 4 B (ChEC-seq), Fig. 6 B, C (ChEC-seq)	S3 (ChEC-seq), S4 (ChEC-seq), S5 D (ChEC-seq), S6 A (ChEC-seq), S13 A (ChEC-seq)	ChEC-seq
Gcn4, HO loci, TEF1 promoter, Mnase, SV40-NLS, ADH1 terminator, ΔGcn4 endogenous	This study	Fig. 3 A, B (ChEC-seq), Fig. 4 B (ChEC-seq), Fig. 6 B, C (ChEC-seq), Fig. 7 C (ChEC-seq)	S3 (ChEC-seq), S4 (ChEC-seq), S5 D (ChEC-seq), S6 A (ChEC-seq), S13 A (ChEC-seq), S14 C (ChEC-seq)	ChEC-seq
Mig3, HO loci, TEF1 promoter, Mnase, SV40-NLS, ADH1 terminator, ΔMig3 endogenous	This study	Fig. 3 A, B (ChEC-seq), Fig. 4 B (ChEC-seq), Fig. 6 B, C (ChEC-seq)	S3 (ChEC-seq), S4 (ChEC-seq), S5 D (ChEC-seq), S6 A (ChEC-seq), S8 A (ChEC-seq), S12 (ChEC-seq), S13 A (ChEC-seq)	ChEC-seq
Yap1, HO loci, TEF1 promoter, Mnase, SV40-NLS, ADH1 terminator, ΔYap1 endogenous	This study	Fig. 3 A, B (ChEC-seq), Fig. 4 B (ChEC-seq), Fig. 6 B, C (ChEC-seq)	S3 (ChEC-seq), S4 (ChEC-seq), S5 D (ChEC-seq), S6 A (ChEC-seq), S8 A (ChEC-seq), S13 A (ChEC-seq)	ChEC-seq
Rpn4, HO loci, TEF1 promoter, Mnase, SV40-NLS, ADH1 terminator, ΔRpn4 endogenous	This study	Fig. 6 F (ChEC-seq)	S 9 A (ChEC-seq)	ChEC-seq
Gln3, HO loci, TEF1 promoter, Mnase, SV40-NLS, ADH1 terminator, ΔGln3 endogenous	This study		S8 A (ChEC-seq), S 9 A (ChEC-seq)	ChEC-seq
Msn2, native loci, native promoter, Mnase, SV40-NLS, ADH1 terminator, YFP tagged	This study	Fig. 2B-F (RNA-seq, libraries)	S2, (RNA-seq, libraries), S5 B, E (ChEC-seq with ARO80 spike-in, FACS measurement)	synthetic promoter library insertion coupled with FACS and RNA-seq, ChEC-seq with ARO80 spike-in, FACS measurement
Gal4, HO loci, TEF1 promoter, Mnase, SV40-NLS, ADH1 terminator, ΔGal4 endogenous, YFP tagged	This study	Fig. 2D-F (RNA-seq, libraries)	S2, (RNA-seq, libraries)	synthetic promoter library insertion coupled with FACS and RNA-seq, ChEC-seq with ARO80 spike-in, FACS measurement
Gcn4, HO loci, TEF1 promoter, Mnase, SV40-NLS, ADH1 terminator, ΔGcn4 endogenous, YFP tagged	This study	Fig. 2D-F (RNA-seq, libraries)	S2, (RNA-seq, libraries)	synthetic promoter library insertion coupled with FACS and RNA-seq, ChEC-seq with ARO80 spike-in, FACS measurement
Mig3, HO loci, TEF1 promoter, Mnase, SV40-NLS, ADH1 terminator, ΔMig3 endogenous, YFP tagged	This study	Fig. 2D-F (RNA-seq, libraries)	S2, (RNA-seq, libraries)	synthetic promoter library insertion coupled with FACS and RNA-seq, ChEC-seq with ARO80 spike-in, FACS measurement
Yap1, HO loci, TEF1 promoter, Mnase, SV40-NLS, ADH1 terminator, ΔYap1 endogenous, YFP tagged	This study	Fig. 2D-F (RNA-seq, libraries)	S2, (RNA-seq, libraries)	synthetic promoter library insertion coupled with FACS and RNA-seq, ChEC-seq with ARO80 spike-in, FACS measurement
DBD strains	Generated in		Figures	Experiments performed in this study
Msn2-DBD, Gal4AD, HO loci, TEF1 promoter, Mnase, SV40-NLS, ADH1 terminator,	This study	Fig. 1 F (RNA-seq), Fig. 3 E (ChEC-seq)		ChEC-seq, RNA-seq
Gal4-DBD, Gal4AD, HO loci, TEF1 promoter, Mnase, SV40-NLS, ADH1 terminator,	This study	Fig. 1 F (RNA-seq), Fig. 3 E (ChEC-seq)		ChEC-seq, RNA-seq
Gcn4-DBD, Gal4AD, HO loci, TEF1 promoter, Mnase, SV40-NLS, ADH1 terminator,	This study	Fig. 1 F (RNA-seq), Fig. 3 E (ChEC-seq)		ChEC-seq, RNA-seq
Nrg2-DBD, Gal4AD, HO loci, TEF1 promoter, Mnase, SV40-NLS, ADH1 terminator,	This study	Fig. 1 F (RNA-seq), Fig. 3 E (ChEC-seq)	S 9 (RNA-seq, ChEC-seq)	ChEC-seq, RNA-seq
Mig3-DBD, Gal4AD, HO loci, TEF1 promoter, Mnase, SV40-NLS, ADH1 terminator,	This study	Fig. 1 F (RNA-seq), Fig. 3 E (ChEC-seq)		ChEC-seq, RNA-seq
Vhr1-DBD, Gal4AD, HO loci, TEF1 promoter, Mnase, SV40-NLS, ADH1 terminator,	This study	Fig. 1 F (RNA-seq)	S 9 (RNA-seq, ChEC-seq)	ChEC-seq, RNA-seq
Pdr8-DBD, Gal4AD, HO loci, TEF1 promoter, Mnase, SV40-NLS, ADH1 terminator,	This study	Fig. 1 F (RNA-seq), Fig. 3 E (ChEC-seq)	S 9 (RNA-seq, ChEC-seq)	ChEC-seq, RNA-seq
Yap1-DBD, Gal4AD, HO loci, TEF1 promoter, Mnase, SV40-NLS, ADH1 terminator,	This study	Fig. 1 F (RNA-seq), Fig. 3 E (ChEC-seq)		ChEC-seq, RNA-seq
Rpn4-DBD, Gal4AD, HO loci, TEF1 promoter, Mnase, SV40-NLS, ADH1 terminator,	This study	Fig. 1 F (RNA-seq), Fig. 3 E (ChEC-seq)	S9 E (RNA-seq)	ChEC-seq, RNA-seq
Cst6-DBD, Gal4AD, HO loci, TEF1 promoter, Mnase, SV40-NLS, ADH1 terminator,	This study	Fig. 1 F (RNA-seq), Fig. 3 E (ChEC-seq)	S 9 (RNA-seq, ChEC-seq)	ChEC-seq, RNA-seq
Sko1-DBD, Gal4AD, HO loci, TEF1 promoter, Mnase, SV40-NLS, ADH1 terminator,	This study	Fig. 1 F (RNA-seq), Fig. 3 E (ChEC-seq)	S8 A (ChEC-seq)	ChEC-seq, RNA-seq
Abf1-DBD, Gal4AD, HO loci, TEF1 promoter, Mnase, SV40-NLS, ADH1 terminator,	This study	Fig. 1 F (RNA-seq), Fig. 3 E (ChEC-seq)	S 9 (RNA-seq, ChEC-seq)	ChEC-seq, RNA-seq
Reb1-DBD, Gal4AD, HO loci, TEF1 promoter, Mnase, SV40-NLS, ADH1 terminator,	This study	Fig. 1 F (RNA-seq)	S 9 (RNA-seq, ChEC-seq)	ChEC-seq, RNA-seq
Gln3-DBD, Gal4AD, HO loci, TEF1 promoter, Mnase, SV40-NLS, ADH1 terminator,	This study	Fig. 1 F (RNA-seq), Fig. 3 E (ChEC-seq)	S 9 (RNA-seq, ChEC-seq)	ChEC-seq, RNA-seq
Crz1-DBD, Gal4AD, HO loci, TEF1 promoter, Mnase, SV40-NLS, ADH1 terminator,	This study	Fig. 1 F (RNA-seq), Fig. 3 E (ChEC-seq)	S 9 (RNA-seq, ChEC-seq)	ChEC-seq, RNA-seq
Msn2-DBD, Gcn4AD, HO loci, TEF1 promoter, Mnase, SV40-NLS, ADH1 terminator,	This study	Fig. 1 F (RNA-seq), Fig. 3 E (ChEC-seq)		ChEC-seq, RNA-seq
Gal4-DBD, Gcn4AD, HO loci, TEF1 promoter, Mnase, SV40-NLS, ADH1 terminator,	This study	Fig. 1 F (RNA-seq), Fig. 3 E (ChEC-seq)		ChEC-seq, RNA-seq
Gcn4-DBD, Gcn4AD, HO loci, TEF1 promoter, Mnase, SV40-NLS, ADH1 terminator,	This study	Fig. 1 F (RNA-seq), Fig. 3 E (ChEC-seq)		ChEC-seq, RNA-seq
Nrg2-DBD, Gcn4AD, HO loci, TEF1 promoter, Mnase, SV40-NLS, ADH1 terminator,	This study	Fig. 1 F (RNA-seq), Fig. 3 E (ChEC-seq)	S 9 (RNA-seq, ChEC-seq)	ChEC-seq, RNA-seq
Mig3-DBD, Gcn4AD, HO loci, TEF1 promoter, Mnase, SV40-NLS, ADH1 terminator,	This study	Fig. 1 F (RNA-seq), Fig. 3 E (ChEC-seq)		ChEC-seq, RNA-seq
Pdr8-DBD, Gcn4AD, HO loci, TEF1 promoter, Mnase, SV40-NLS, ADH1 terminator,	This study	Fig. 1 F (RNA-seq), Fig. 3 E (ChEC-seq)	S 9 (RNA-seq, ChEC-seq)	ChEC-seq, RNA-seq
Yap1-DBD, Gcn4AD, HO loci, TEF1 promoter, Mnase, SV40-NLS, ADH1 terminator,	This study	Fig. 1 F (RNA-seq), Fig. 3 E (ChEC-seq)		ChEC-seq, RNA-seq
Rpn4-DBD, Gcn4AD, HO loci, TEF1 promoter, Mnase, SV40-NLS, ADH1 terminator,	This study	Fig. 1 F (RNA-seq), Fig. 3 E (ChEC-seq)	S9 E (RNA-seq)	ChEC-seq, RNA-seq
Cst6-DBD, Gcn4AD, HO loci, TEF1 promoter, Mnase, SV40-NLS, ADH1 terminator,	This study	Fig. 1 F (RNA-seq), Fig. 3 E (ChEC-seq)	S 9 (RNA-seq, ChEC-seq)	ChEC-seq, RNA-seq
Sko1-DBD, Gcn4AD, HO loci, TEF1 promoter, Mnase, SV40-NLS, ADH1 terminator,	This study	Fig. 1 F (RNA-seq), Fig. 3 E (ChEC-seq)	S8 A (ChEC-seq)	ChEC-seq, RNA-seq
Abf1-DBD, Gcn4AD, HO loci, TEF1 promoter, Mnase, SV40-NLS, ADH1 terminator,	This study	Fig. 1 F (RNA-seq), Fig. 3 E (ChEC-seq)	S 9 (RNA-seq, ChEC-seq)	ChEC-seq, RNA-seq
Met31-DBD, Gcn4AD, HO loci, TEF1 promoter, Mnase, SV40-NLS, ADH1 terminator,	This study	Fig. 1 F (RNA-seq)	S 9 (RNA-seq, ChEC-seq)	ChEC-seq, RNA-seq
Gln3-DBD, Gcn4AD, HO loci, TEF1 promoter, Mnase, SV40-NLS, ADH1 terminator,	This study	Fig. 1 F (RNA-seq), Fig. 3 E (ChEC-seq)	S 9 (RNA-seq, ChEC-seq)	ChEC-seq, RNA-seq
Crz1-DBD, Gcn4AD, HO loci, TEF1 promoter, Mnase, SV40-NLS, ADH1 terminator,	This study	Fig. 1 F (RNA-seq), Fig. 3 E (ChEC-seq)	S 9 (RNA-seq, ChEC-seq)	ChEC-seq, RNA-seq
Msn2-DBD, Gal4AD, HO loci, TEF1 promoter, Mnase, SV40-NLS, ADH1 terminator, ΔMsn2 endogenous	This study	Fig. 3 A-C, E (ChEC-seq), Fig. 4 B (ChEC-seq), Fig. 5C (ChEC-seq)	S3 (ChEC-seq), S4 (ChEC-seq), S5 D (ChEC-seq), S6 (ChEC-seq), S7 (ChEC-seq), S8 (ChEC-seq), S13 A (ChEC-seq), S14 C (ChEC-seq)	ChEC-seq
Msn2-DBD, Gal4AD, HO loci, TEF1 promoter, Mnase, SV40-NLS, ADH1 terminator, ΔMsn2 endogenous, YFP tagged	This study		S5 B, E (ChEC-seq with ARO80 spike-in, FACS measurement)	ChEC-seq with ARO80 spike-in, FACS measurement
Gal4-DBD, Gal4AD, HO loci, TEF1 promoter, Mnase, SV40-NLS, ADH1 terminator, ΔGal4 endogenous	This study	Fig. 3 A-C, E (ChEC-seq), Fig. 4 B (ChEC-seq), Fig. 5C (ChEC-seq), Fig. 6 B, C (ChEC-seq)	S3 (ChEC-seq), S4 (ChEC-seq), S5 D (ChEC-seq), S6 (ChEC-seq), S7 (ChEC-seq), S13 A (ChEC-seq)	ChEC-seq
Gcn4-DBD, Gal4AD, HO loci, TEF1 promoter, Mnase, SV40-NLS, ADH1 terminator, ΔGcn4 endogenous	This study	Fig. 3 A-E (ChEC-seq), Fig. 4 B (ChEC-seq), Fig. 6 B, C (ChEC-seq)	S3 (ChEC-seq), S4 (ChEC-seq), S5 D (ChEC-seq), S6 (ChEC-seq), S7 (ChEC-seq), S13 A (ChEC-seq), S14 C (ChEC-seq)	ChEC-seq
Mig3-DBD, Gal4AD, HO loci, TEF1 promoter, Mnase, SV40-NLS, ADH1 terminator, ΔMig3 endogenous	This study	Fig. 3 A-C, E (ChEC-seq), Fig. 4 B (ChEC-seq), Fig. 6 B, C (ChEC-seq)	S3 (ChEC-seq), S4 (ChEC-seq), S5 D (ChEC-seq), S6 (ChEC-seq), S7 (ChEC-seq), S8 A (ChEC-seq), S12 (ChEC-seq), S13 A (ChEC-seq)	ChEC-seq
Yap1-DBD, Gal4AD, HO loci, TEF1 promoter, Mnase, SV40-NLS, ADH1 terminator, ΔYap1 endogenous	This study	Fig. 3 A-C, E (ChEC-seq), Fig. 4 B (ChEC-seq), Fig. 6 B, C (ChEC-seq)	S3 (ChEC-seq), S4 (ChEC-seq), S5 D (ChEC-seq), S6 (ChEC-seq), S7 (ChEC-seq), S8 A (ChEC-seq), S13 A (ChEC-seq)	ChEC-seq
Rpn4-DBD, Gal4AD, HO loci, TEF1 promoter, Mnase, SV40-NLS, ADH1 terminator, ΔRpn4 endogenous	This study	Fig. 6 F (ChEC-seq)	S 9 A (ChEC-seq)	ChEC-seq
Gln3-DBD, Gal4AD, HO loci, TEF1 promoter, Mnase, SV40-NLS, ADH1 terminator, ΔGln3 endogenous	This study		S8 A (ChEC-seq), S 9 A (ChEC-seq)	ChEC-seq
Msn2-DBD, Gcn4AD, HO loci, TEF1 promoter, Mnase, SV40-NLS, ADH1 terminator, ΔMsn2 endogenous	This study	Fig. 3 A-C, E (ChEC-seq), Fig. 4 B (ChEC-seq), Fig. 5C (ChEC-seq)	S3 (ChEC-seq), S4 (ChEC-seq), S5 D (ChEC-seq), S6 (ChEC-seq), S7 (ChEC-seq), S8 (ChEC-seq), S13 A (ChEC-seq), S14 C (ChEC-seq)	ChEC-seq
Msn2-DBD, Gcn4AD, HO loci, TEF1 promoter, Mnase, SV40-NLS, ADH1 terminator, ΔMsn2 endogenous, YFP tagged	This study		S5 B, E (ChEC-seq with ARO80 spike-in, FACS measurement)	ChEC-seq with ARO80 spike-in, FACS measurement
Gal4-DBD, Gcn4AD, HO loci, TEF1 promoter, Mnase, SV40-NLS, ADH1 terminator, ΔGal4 endogenous	This study	Fig. 3 A-C, E (ChEC-seq), Fig. 4 B (ChEC-seq), Fig. 5C (ChEC-seq), Fig. 6 B, C (ChEC-seq)	S3 (ChEC-seq), S4 (ChEC-seq), S5 D (ChEC-seq), S6 (ChEC-seq), S7 (ChEC-seq), S13 A (ChEC-seq)	ChEC-seq
Gcn4-DBD, Gcn4AD, HO loci, TEF1 promoter, Mnase, SV40-NLS, ADH1 terminator, ΔGcn4 endogenous	This study	Fig. 3 A-E (ChEC-seq), Fig. 4 B (ChEC-seq), Fig. 6 B, C (ChEC-seq)	S3 (ChEC-seq), S4 (ChEC-seq), S5 D (ChEC-seq), S6 (ChEC-seq), S7 (ChEC-seq), S13 A (ChEC-seq), S14 C (ChEC-seq)	ChEC-seq
Mig3-DBD, Gcn4AD, HO loci, TEF1 promoter, Mnase, SV40-NLS, ADH1 terminator, ΔMig3 endogenous	This study	Fig. 3 A-C, E (ChEC-seq), Fig. 4 B (ChEC-seq), Fig. 6 B, C (ChEC-seq)	S3 (ChEC-seq), S4 (ChEC-seq), S5 D (ChEC-seq), S6 (ChEC-seq), S7 (ChEC-seq), S8 A (ChEC-seq), S12 (ChEC-seq), S13 A (ChEC-seq)	ChEC-seq
Yap1-DBD, Gcn4AD, HO loci, TEF1 promoter, Mnase, SV40-NLS, ADH1 terminator, ΔYap1 endogenous	This study	Fig. 3 A-C, E (ChEC-seq), Fig. 4 B (ChEC-seq), Fig. 6 B, C (ChEC-seq)	S3 (ChEC-seq), S4 (ChEC-seq), S5 D (ChEC-seq), S6 (ChEC-seq), S7 (ChEC-seq), S8 A (ChEC-seq), S13 A (ChEC-seq)	ChEC-seq
Rpn4-DBD, Gcn4AD, HO loci, TEF1 promoter, Mnase, SV40-NLS, ADH1 terminator, ΔRpn4 endogenous	This study	Fig. 6 F (ChEC-seq)	S 9 A (ChEC-seq)	ChEC-seq
Gln3-DBD, Gcn4AD, HO loci, TEF1 promoter, Mnase, SV40-NLS, ADH1 terminator, ΔGln3 endogenous	This study		S8 A (ChEC-seq), S 9 A (ChEC-seq)	ChEC-seq
Msn2-DBD, Gal4AD, native loci, native promoter, Mnase, SV40-NLS, ADH1 terminator, YFP tagged	This study	Fig. 2D-F (RNA-seq, libraries), Fig. 4 B-G (RNA-seq, libraries), Fig. 5 E (RNA-seq, libraries)	S2, (RNA-seq, libraries), S5 B, E (ChEC-seq with ARO80 spike-in, FACS measurement), S10 (RNA-seq, libraries)	synthetic promoter library insertion coupled with FACS and RNA-seq, ChEC-seq with ARO80 spike-in, FACS measurement
Gal4-DBD, Gal4AD, HO loci, TEF1 promoter, Mnase, SV40-NLS, ADH1 terminator, ΔGal4 endogenous, YFP tagged	This study	Fig. 2D-F (RNA-seq, libraries), Fig. 4 B-G (RNA-seq, libraries), Fig. 5 E (RNA-seq, libraries)	S2, (RNA-seq, libraries), S5 B, E (ChEC-seq with ARO80 spike-in, FACS measurement), S10 (RNA-seq, libraries)	synthetic promoter library insertion coupled with FACS and RNA-seq, ChEC-seq with ARO80 spike-in, FACS measurement
Gcn4-DBD, Gal4AD, HO loci, TEF1 promoter, Mnase, SV40-NLS, ADH1 terminator, ΔGcn4 endogenous, YFP tagged	This study	Fig. 2D-F (RNA-seq, libraries), Fig. 4 B-G (RNA-seq, libraries)	S2, (RNA-seq, libraries), S5 B, E (ChEC-seq with ARO80 spike-in, FACS measurement), S10 (RNA-seq, libraries)	synthetic promoter library insertion coupled with FACS and RNA-seq, ChEC-seq with ARO80 spike-in, FACS measurement
Mig3-DBD, Gal4AD, HO loci, TEF1 promoter, Mnase, SV40-NLS, ADH1 terminator, ΔMig3 endogenous, YFP tagged	This study	Fig. 2D-F (RNA-seq, libraries), Fig. 4 B-G (RNA-seq, libraries)	S2, (RNA-seq, libraries), S5 B, E (ChEC-seq with ARO80 spike-in, FACS measurement), S10 (RNA-seq, libraries)	synthetic promoter library insertion coupled with FACS and RNA-seq, ChEC-seq with ARO80 spike-in, FACS measurement
Yap1-DBD, Gal4AD, HO loci, TEF1 promoter, Mnase, SV40-NLS, ADH1 terminator, ΔYap1 endogenous, YFP tagged	This study	Fig. 2D-F (RNA-seq, libraries), Fig. 4 B-G (RNA-seq, libraries)	S2, (RNA-seq, libraries), S5 B, E (ChEC-seq with ARO80 spike-in, FACS measurement), S10 (RNA-seq, libraries)	synthetic promoter library insertion coupled with FACS and RNA-seq, ChEC-seq with ARO80 spike-in, FACS measurement
Msn2-DBD, Gcn4AD, native loci, native promoter, Mnase, SV40-NLS, ADH1 terminator, YFP tagged	This study	Fig. 2D-F (RNA-seq, libraries), Fig. 4 B-G (RNA-seq, libraries)	S2, (RNA-seq, libraries), S5 B, E (ChEC-seq with ARO80 spike-in, FACS measurement), S10 (RNA-seq, libraries)	synthetic promoter library insertion coupled with FACS and RNA-seq, ChEC-seq with ARO80 spike-in, FACS measurement
Gal4-DBD, Gcn4AD, HO loci, TEF1 promoter, Mnase, SV40-NLS, ADH1 terminator, ΔGal4 endogenous, YFP tagged	This study	Fig. 2D-F (RNA-seq, libraries), Fig. 4 B-G (RNA-seq, libraries)	S2, (RNA-seq, libraries), S5 B, E (ChEC-seq with ARO80 spike-in, FACS measurement), S10 (RNA-seq, libraries)	synthetic promoter library insertion coupled with FACS and RNA-seq, ChEC-seq with ARO80 spike-in, FACS measurement
Gcn4-DBD, Gcn4AD, HO loci, TEF1 promoter, Mnase, SV40-NLS, ADH1 terminator, ΔGcn4 endogenous, YFP tagged	This study	Fig. 2D-F (RNA-seq, libraries), Fig. 4 B-G (RNA-seq, libraries)	S2, (RNA-seq, libraries), S5 B, E (ChEC-seq with ARO80 spike-in, FACS measurement), S10 (RNA-seq, libraries)	synthetic promoter library insertion coupled with FACS and RNA-seq, ChEC-seq with ARO80 spike-in, FACS measurement
Mig3-DBD, Gcn4AD, HO loci, TEF1 promoter, Mnase, SV40-NLS, ADH1 terminator, ΔMig3 endogenous, YFP tagged	This study	Fig. 2D-F (RNA-seq, libraries), Fig. 4 B-G (RNA-seq, libraries), Fig. 5 E (RNA-seq, libraries)	S2, (RNA-seq, libraries), S5 B, E (ChEC-seq with ARO80 spike-in, FACS measurement), S10 (RNA-seq, libraries)	synthetic promoter library insertion coupled with FACS and RNA-seq, ChEC-seq with ARO80 spike-in, FACS measurement
Yap1-DBD, Gcn4AD, HO loci, TEF1 promoter, Mnase, SV40-NLS, ADH1 terminator, ΔYap1 endogenous, YFP tagged	This study	Fig. 2D-F (RNA-seq, libraries), Fig. 4 B-G (RNA-seq, libraries)	S2, (RNA-seq, libraries), S5 B, E (ChEC-seq with ARO80 spike-in, FACS measurement), S10 (RNA-seq, libraries)	synthetic promoter library insertion coupled with FACS and RNA-seq, ChEC-seq with ARO80 spike-in, FACS measurement
Msn2-DBD, native loci, native promoter	Brodsky et.al. 2020		S8 (ChEC-seq)	NA
Msn2-DBD, HO loci, TEF1 promoter, Mnase, SV40-NLS, ADH1 terminator, ΔMsn2 endogenous	This study		S8 B, (ChEC-seq)	ChEC-seq
Msn2-DBD, Rds1AD, HO loci, TEF1 promoter, Mnase, SV40-NLS, ADH1 terminator, ΔMsn2 endogenous	This study		S8 B, (ChEC-seq)	ChEC-seq
Msn2-DBD, Pip2AD, HO loci, TEF1 promoter, Mnase, SV40-NLS, ADH1 terminator, ΔMsn2 endogenous	This study		S8 B, (ChEC-seq)	ChEC-seq
Msn2-DBD, Sef1AD, HO loci, TEF1 promoter, Mnase, SV40-NLS, ADH1 terminator, ΔMsn2 endogenous	This study		S8 B, (ChEC-seq)	ChEC-seq
Msn2-DBD, Rpn4AD1, HO loci, TEF1 promoter, Mnase, SV40-NLS, ADH1 terminator, ΔMsn2 endogenous	This study		S8 B, (ChEC-seq)	ChEC-seq
Msn2-DBD, Rpn4AD2, HO loci, TEF1 promoter, Mnase, SV40-NLS, ADH1 terminator, ΔMsn2 endogenous	This study		S8 B, (ChEC-seq)	ChEC-seq
Msn2-DBD, Hcm1AD, HO loci, TEF1 promoter, Mnase, SV40-NLS, ADH1 terminator, ΔMsn2 endogenous	This study		S8 B, (ChEC-seq)	ChEC-seq
Msn2-DBD, Ykl222cAD, HO loci, TEF1 promoter, Mnase, SV40-NLS, ADH1 terminator, ΔMsn2 endogenous	This study		S8 B, (ChEC-seq)	ChEC-seq
Msn2-DBD, Sum1AD, HO loci, TEF1 promoter, Mnase, SV40-NLS, ADH1 terminator, ΔMsn2 endogenous	This study		S8 B, (ChEC-seq)	ChEC-seq
Gcn4D-DBD, Pip2AD, HO loci, TEF1 promoter, Mnase, SV40-NLS, ADH1 terminator, ΔGcn4 endogenous	This study	Fig. 3 D (ChEC-seq)	S8 B, (ChEC-seq)	ChEC-seq
Med15 and Med15-DBD strains	Generated in		Figures	Experiments performed in this study
Med15, native loci, native promoter, Mnase	This study	Fig. 5 B ,D, E (ChEC-seq), Fig. 7 B, C, D (ChEC-seq)	S11 (ChEC-seq), S14 A, B (ChEC-seq)	ChEC-seq
Med15, native loci, native promoter, Mnase; Gal4-DBD, Gal4AD, HO loci, TEF1 promoter, SV40-NLS, ADH1 terminator, ΔGal4 endogenous,	This study	Fig. 5 C ,D, E (ChEC-seq)		ChEC-seq
Med15, native loci, native promoter, Mnase; Msn2-DBD, Gal4AD, HO loci, TEF1 promoter, SV40-NLS, ADH1 terminator, ΔMsn2 endogenous,	This study	Fig. 5 C ,D, E (ChEC-seq)		ChEC-seq
Med15, native loci, native promoter, Mnase; Mig3-DBD, Gal4AD, HO loci, TEF1 promoter, SV40-NLS, ADH1 terminator, ΔMig3 endogenous,	This study		S12 (ChEC-seq)	ChEC-seq
Med15, native loci, native promoter, Mnase; Mig3-DBD, Gcn4AD, HO loci, TEF1 promoter, SV40-NLS, ADH1 terminator, ΔMig3 endogenous,	This study	Fig. 5 E (ChEC-seq)	S12 (ChEC-seq)	ChEC-seq
Med15-Gcn4DBD, HO loci, TEF1 promoter, Mnase, SV40-NLS, ADH1 terminator, ΔGcn4 endogenous	This study	Fig. 6 A, E (RNA-seq), Fig. 6 B-D, G (ChEC-seq)	S14 A, B (ChEC-seq)	ChEC-seq, RNA-seq
Med15-Yap1DBD, HO loci, TEF1 promoter, Mnase, SV40-NLS, ADH1 terminator, ΔYap1 endogenous	This study	Fig. 6 A, E (RNA-seq), Fig. 6 B-D, G (ChEC-seq)	S14 A, B (ChEC-seq)	ChEC-seq, RNA-seq
Med15-Gal4DBD, HO loci, TEF1 promoter, Mnase, SV40-NLS, ADH1 terminator, ΔGal4 endogenous	This study	Fig. 6 B-D, G (ChEC-seq)	S14 A, B (ChEC-seq)	ChEC-seq, RNA-seq
Med15-Mig3DBD, HO loci, TEF1 promoter, Mnase, SV40-NLS, ADH1 terminator, ΔMig3 endogenous	This study	Fig. 6 B-D, G (ChEC-seq)	S14 A, B (ChEC-seq)	ChEC-seq, RNA-seq
Med15-Rpn4DBD, HO loci, TEF1 promoter, Mnase, SV40-NLS, ADH1 terminator, ΔRpn4 endogenous	This study	Fig. 6 F, G (ChEC-seq)	S14 A, B (ChEC-seq)	ChEC-seq, RNA-seq
Med15-Gcn4DBD, native loci, native promoter, Mnase, SV40-NLS, ADH1 terminator, ΔGcn4 endogenous	This study	Fig. 7 B, C, D (ChEC-seq)	S14 C (ChEC-seq)	ChEC-seq, RNA-seq
Med15-Msn2DBD, native loci, native promoter, Mnase, SV40-NLS, ADH1 terminator, ΔMsn2 endogenous	This study	Fig. 7 B, C, D (ChEC-seq)	S14 C (ChEC-seq)	ChEC-seq
Med15-Msn2DBD, VMA5 loci, VMA5 promoter, Mnase , Δ12 TFs, endogenous Mnase is intact	This study	Fig. 7 F-H (ChEC-seq)		ChEC-seq
Med15, VMA5 loci, VMA5 promoter, Mnase Δ12 TFs, endogenous Mnase is intact	Lupo et.al 2023	Fig. 7 F-H (ChEC-seq)		NA
Misc. strains	Generated in		Figures	Experiments performed in this study
Gcn4AD, HO loci, TEF1 promoter, Mnase, SV40-NLS, ADH1 terminator,	This study	Fig. 3 E (ChEC-seq)		ChEC-seq
Msn2DBD, VMA5 loci, VMA5 promoter, Mnase Δ11 TFs, ΔMsn2 endogenous,	Lupo et.al 2023	Fig. 7 F-H (ChEC-seq)		NA
Msn2, VMA5 loci, VMA5 promoter, Mnase Δ11 TFs, ΔMsn2 endogenous,	Lupo et.al 2023	Fig. 7 F-H (ChEC-seq)		NA
Free Mnase	Kumar et.al 2023	Fig. 3 A (ChEC-seq)	S1 B (ChEC-seq)	NA
Mig3DBD	Kumar et.al 2023		S8 A (ChEC-seq)	NA
Gln3DBD	Kumar et.al 2023		S8 A (ChEC-seq)	NA
Yap1DBD	Kumar et.al 2023		S8 A (ChEC-seq)	NA
Sko1DBD	Kumar et.al 2023		S8 A (ChEC-seq)	NA

## Sheet: Sequences of building blocks
	DNA-seq
General sequences
TEF1 promoter	ataagcttgcctcgtccccgccgggtcacccggccagcgacatggaggcccagaataccctccttgacagtcttgacgtgcgcagctcaggggcatgatgtgactgtcgcccgtacatttagcccatacatccccatgtataatcatttgcatccatacattttgatggccgcacggcgcgaagcaaaaattacggctcctcgctgcagacctgcgagcagggaaacgctcccctcacagacgcgttgaattgtccccacgccgcgcccctgtagagaaatataaaaggttaggatttgccactgaggttcttctttcatatacttccttttaaaatcttgctaggatacagttctcacatcacatccgaacataaacaacc
MNase	GCCACCAGTACCAAGAAGCTGCACAAGGAGCCCGCCACCCTGATCAAGGCCATAGATGGCGATACCGTGAAGCTGATGTATAAGGGCCAGCCCATGACCTTCCGCCTGCTGCTGGTGGATACCCCCGAGACCAAGCACCCGAAAAAGGGCGTGGAAAAGTACGGACCCGAGGCCAGCGCCTTCACAAAAAAGATGGTGGAGAACGCCAAGAAAATCGAGGTGGAGTTCGATAAAGGCCAACGCACCGATAAGTATGGACGCGGTCTGGCCTACATCTACGCCGACGGCAAAATGGTGAACGAGGCCCTGGTGCGGCAGGGACTGGCCAAGGTGGCGTACGTGTACAAGCCCAACAACACCCACGAGCAGCACCTGCGCAAGAGCGAGGCTCAGGCAAAG…
SV40-NLS	CCACCAAAAAAAAAAAGAAAAGTT
YFP	agtaaaggagaagaacttttcactggagttgtcccaattcttgttgaattagatggtgatgttaatgggcacaaattttctgtcagtggagagggtgaaggtgatgcaacatacggaaaacttacccttaaattgatttgcactactggaaaactacctgttccatggccaacacttgtcactactttgggttatggtctaatgtgctttgctagatacccagatcatatgaaacggcatgactttttcaagagtgccatgcccgaaggttatgtacaggaaagaactatatttttcaaagatgacgggaactacaagacacgtgctgaagtcaagtttgaaggtgatacccttgttaatagaatcgagttaaaaggtattgattttaaagaagatgga…
ADH1 terminator	AGAGGCGCGCCACTTCTAAATAAGCGAATTTCTTATGATTTATGATTTTTATTATTAAATAAGTTATAAAAAAAATAAGTGTATACAAATTTTAAAGTGACTCTTAGGTTTTAAAACGAAAATTCTTATTCTTGAGTAACTCTTTCCTGTAGGTCAGGTTGCTTTCTCAGGTATAGTATGAGGTCGCTCTTATTGACCACACCTCTACCGGCA
ERV25 promoter	TAAAATAGCATATCGTTAAAAACGACAAACGCGTACAAAGAGTTTCTGGAGTTTACTTTTTTTTCATTTTTCGTTTTTACTCTTTCGTCTCCCTAATGATTTTGGCCAACCGTTGGTTGTTACGTGTTATATGTTTGTTTTAGGAGCTGGGGCCTACCTTTATAGTTAGTTGTATAACTCAGTTGATCTCATAAGTGAAAAGCAAAAAAAGG
ADs
GAL4_AD	AATTCAAAACCACTGTCACCTGGTTGGACGGACCAAACTGCGTATAACGCGTTTGGAATCACTACAGGGATGTTTAATACCACTACAATGGATGATGTATATAACTATCTATTCGATGATGAAGATACCCCACCAAACCCAAAAAAAGAG
GCN4_AD	AGCACTGATTCAACTCCAATGTTTGAGTATGAAAACCTAGAAGACAACTCTAAAGAATGGACATCCTTGTTTGACAATGACATTCCAGTTACCACTGACGATGTTTCATTGGCTGATAAGGCAATTGAATCC
RDS1_AD	TCCTTCGCCATTAAGGCCAACACAGCTATGTCTCAGAACACCGCAGAGGAATTCTTCAACATCAGTGAAGAGGAGGCGCTCAATCAGCTGCTCGAGAACAATAATTTTGATGCCTTTTGGGACCTGCTGGGCGAGAACCTGAGCGACATGCCCTCATTG
PDR1_AD	AACAATAACAACAAGAATAACATCAACAACATTAACAACAATAACTCCAACAACTTCAGCGCCACAAGCTTTAATCTGGGAACCCTGGATGAATTCGTGAATAATGGCGATCTCGAGGACTTGTATTCCATCCTGTGGAGTGACGTCTACCCCGACTCT
SEF1_AD	TCAAGTAATTTCCAGACTATCGACAACGAGAACAACGTGAAGACACCCGGAAATAAACTGACCGATTTCTTTCAGCAGCAATCTGCCGGTTGGATTGAAGGCAATAGCTCCAACGATGACTTTTTTGGGTGGTTCGACATGAACATGGAGCAGGGCTTC
RPN4_AD1	AGCGATCCCTATGTGCCTACACGCAACACCTTTAACTACGACGTCAAAATCTCCAACGACTTCTTCGACAATGGGGATAATCTGTACGGCAACGATGAAGAGGTGCTGTTCTATGAGGACAACTACAATCCAAAGATGCAGTGGTCTCTCCAGGACAAC
RPN4_AD2	GACGTGAAGATCTCTAACGACTTCTTTGACAACGGCGATAACCTCTACGGGAATGATGAGGAAGTCCTGTTCTATGAGGACAACTACAATCCCAAAATGCAGTGGTCCCTGCAGGATAATAGCGCTGCAATTAACAACGAGGACGCCCGCGCCATCTTC
HCM1_AD	TTCTGGGAGGTGCGCCCCGGTGCCGAGACCAAGTTCTTTAAAGGAGAAAACAGAGGGTATGAATTCGTCAAGGACTCCCTCCAGGACATCGGCAAGTACTTTGAAATTGATTCTACACTGGATGAGCTGGAGCAGGTGGAGAGCGGCGAGGGGAATGAC
YKL222C_AD	GGGATGAAGAACATCGACGAGGGCCCTGAGACGGAGAATGATGCCACAGAAAATAGTCTGACTACCATACTGAACGACCTCGAAGGACCCTTGGAGGATTTCTCTGAAAACTTCATTGATGACATCCTGGGCTCCCCAAGCGCATTCTTTGACACCGCT
SUM1_AD	TTCCCGCACAACGAGACACTCCCTGCCCTGGGCCAGGATGGAATAAATGAGGACAACTTGAACGAGACCATCGACAACATGCTGATCTTCGACTTTCTGGATGATGGGTCCGAAAATAACCAGGTGAAGTACAGCCGCATTATTCCACCCGACATCCGG
PIP2_AD	TCCGGCAGTAATATTAACAACAATGACAACGTCAAGCTGCCGAGCAATTTCAAAAACTACTACGACCCACCTATGTCTAGCTTGGACATCTCAATGGATGTGCCCGATATCTTTGGATCCCTGGATTTTTTCGACTATGACCTCCTGTTCCAGAACGAC
DBDs
GCN4DBD	CCACTTTCTCCAATTGTGCCCGAATCCAGTGATCCTGCTGCTCTAAAACGTGCTAGAAACACTGAAGCCGCCAGGCGTTCTCGTGCGAGAAAGTTGCAAAGAATGAAACAACTTGAAGACAAGGTTGAAGAATTGCTTTCGAAAAATTATCACTTGGAAAATGAGGTTGCCAGATTAAAGAAATTAGTTGGCGAACGC
GAL4DBD	ATCGAACAAGCATGCGATATTTGCCGACTTAAAAAGCTCAAGTGCTCCAAAGAAAAACCGAAGTGCGCCAAGTGTCTGAAGAACAACTGGGAGTGTCGCTACTCTCCCAAAACCAAAAGGTCTCCGCTGACTAGGGCACATCTGACAGAAGTGGAATCAAGGCTAGAAAGACTGGAACAGCTATTTCTACTGATTTTTCCTCGAGAAGACCTTGACATGATTTTGAAAATGGATTCTTTACAGGATATAAAAGCATTGTTAACAGGATTATTTGTACAAGATAATGTGAATAAAGATGCC
MSN2DBD	GAGGAGAAACCGTTCCACTGTCACATTTGTCCCAAGAGCTTTAAGCGCAGCGAACATTTGAAAAGGCATGTGAGATCTGTTCACTCTAACGAACGACCATTTGCTTGTCACATATGCGATAAGAAATTTAGTAGAAGCGATAATTTGTCGCAACACATCAAGACTCATAAAAAACATGGAGACATT
NRG2DBD	CAGAGGACTCGTCATTTCTGTAAGATCTGCTCTACTGGGTTCACCACTTCTGGTCATCTTTCAAGACATAACAGAATCCATACAGGTGAAAAAAATCATATCTGTCCGCATGAGGGCTGTGGACAGAGGTTTAGTAGACATGATAACTGTAATCAGCATTATCGAACTCATGCAAACAAGAAG
MIG3DBD	GACCAAAGACCCTTTAGATGTGAAATTTGTTCACGAGGTTTCCACAGACTTGAACATAAAAAAAGGCACGGAAGAACGCACACTGGCGAGAAGCCTCACAAATGTACCGTTCAGGGCTGTCCGAAAAGCTTCAGCCGAAGCGATGAACTAAAAAGACATTTGAGGACACATACTAAAGGCGTC
VHR1DBD	GGGAATGGAGCAACTCATAAGATTAGAGAATTACTCAATTTTAATGATGAAAAGAAATGGAAACAGTTTTCGAGCAGAAGGCTGGAGCTGATAGACAAATTCCAACTAAGTCAATATAAGGCAAGCGAACAAGATCAAAACATAAAGCAGATTGCTACAATATTAAGAACGGAGTTTGGATACCCTGTAAGCTGCTCTAAGGAATTCGAAAAGTTAGTCACTGCTGCTGTGCAATCAGTGAGAAGGAATAGAAAACGATCAAAAAAACGC
PDR8DBD	AAGTCATGTGCATTTTGTAGAAAAAGAAAACTGAAATGCAGTCAGGCCAGGCCTATGTGTCAGCAATGTGTAATTAGAAAACTACCGCAATGCGTTTACACAGAAGAGTTCAACTATCCCTTGTCTAATACGGAACTGTTCGAGCAAGTGCCCAATGTAGCGTTGGTTCAGAAGATTGAGAATTTGCAGACTCTACTGAAGGAAAACGATAACAATAATGCGAAACCGGTGTATTGCAGGAGTTCA
YAP1DBD	AAAACTAGCAAAAAGCAAGATTTGGATCCTGAAACTAAGCAGAAGAGGACTGCCCAAAATCGGGCCGCTCAAAGAGCTTTTAGGGAACGTAAGGAGAGGAAGATGAAGGAATTGGAGAAGAAGGTACAAAGTTTAGAGAGTATTCAGCAGCAAAATGAAGTGGAAGCTACTTTTTTGAGGGACCAGTTAATCACTCTGGTGAATGAGTTAAAAAAATAT
RPN4DBD	AATAACGAAATATTTACGTGTCAGATAATGAATCTCATTACAAATGAACCGTGTGGTGCCCAATTTTCAAGGTCCTATGATTTAACGAGACACCAAAATACCATTCACGCTAAAAGGAAGATTGTCTTCCGTTGCTCGGAGTGTATAAAAATTCTTGGATCTGAGGGCTATCAGAAGACGTTTTCGAGACTGGATGCTTTAACAAGGCATATAAAATCGAAGCATGAAGATTTGTCG
CST6DBD	CAGGGAAATCCAATCCCTGGTACTACGGCATGGAAGAGAGCAAGATTGTTAGAAAGAAATCGAATTGCAGCTTCGAAATGTAGACAAAGGAAAAAGGTTGCGCAGCTGCAGCTCCAAAAGGAATTTAACGAAATTAAAGACGAGAATAGAATTTTACTGAAAAAGTTAAATTACTATGAAAAACTAATCTCTAAATTCAAGAAATTCTCCAAAATTCATTTACGTGAACATGAAAAACTAAATAAAGACTCAGAT
SKO1DBD	GTAACACTTGATGAGAATGAAGAGCAAGAAAGAAAAAGAAAGGAGTTTTTAGAAAGAAATAGAGTAGCTGCATCTAAATTTAGAAAAAGAAAGAAAGAGTACATCAAGAAAATTGAAAATGATCTACAATTCTATGAATCTGAATATGACGATCTAACTCAGGTCATTGGGAAGCTATGCGGCATAATA
ABF1DBD	ATTAATGAGTACGAATTTCAGACGCGTTGCCCTATTATTTTAAAGAATTCGCATAGGAACAAACATTTTACATTTGCCTGTCATTTGAAAAACTGTCCATTTAAAGTCTTGCTAAGCTATGCTGGCAATGCTGCATCCTCAGAAACCTCATCTCCTTCTGCAAATAATAATACCAACCCTCCGGGTACTCCTGATCATATTCATCATCATAGCAACAACATGAACAACGAGGACAATGATAATAACAATGGCAGTAATAATAAGGTTAGCAATGACAGTAAACTTGACTTCGTTACTGATGATCTTGAATACCATCTGGCGAACACTCATCCGGACGACACCAATGACAAAGTGGAGTCGAGAAGCAATGAGGTGAATGGGAACAATGACGATGATGCT…
MET31DBD	TACAGCTGTGCGAAATGTCAGTTGAAATTCAGCAGAAGTTCTGATCTGAGAAGACATGAAAAGGTACACTCACTCGTGCTGCCGCATATTTGCTCAAACTGTGGCAAAGGGTTTGCCAGGAAGGATGCTCTAAAAAGACATTCTAAC
REB1DBD	AATAGCAAAGCTTTTGATAAAGCCGAAGACGCCGCTTTAGAAAGATTTATTAACGAGTATGAGGCCATTGAACGTTTGACTAGACAACAAGTTTGTGAAAGGATATGGAGTTCCGACAGGCCAAAGGACAACTTTTGGAATAATATTTACAAAGTCTTACCCTATAGATCTAGCTCCTCTATCTACAAACACATGAGAAGAAAATATCACATTTTTGAACAACGTGGTAAATGGACCGCGGAGGAGGAACAAGAGCTAGCTAAATTATGTGCAGAAAAAGAAGGTCAATGGGCAGAAATAGGTAAAACTTTAGGCAGAATGCCAGAAGATTGTAGGGATCGTTGGAGAAACTACGTAAAATGTGGTACCAATAGAGCATCAAATAGATGGTCCGTTGAA…
GLN3DBD	AAAAAACCTCTGATACAATGTTTCAATTGTAAAACTTTCAAGACACCGCTTTGGAGGAGAAGCCCAGAGGGGAATACTCTTTGCAATGCCTGCGGTCTTTTCCAGAAATTACATGGTACCATGAGGCCATTATCCTTAAAATCGGACGTTATCAAAAAGAGGATTTCA
CRZ1DBD	AATCCTGCGAATTTTGCTTGTGATGTATGTGGTAAGAAGTTTACAAGACCTTATAACTTAAAGTCACACTTAAGAACGCATACAAATGAAAGGCCATTTATTTGTTCTATTTGTGGTAAGGCGTTTGCACGTCAACATGATAGAAAGAGACACGAAGATTTGCATACAGGTAAGAAA
Linkers
AD-DBD linker	ggtggtggttctggtggtggtggtgctagc
DBD-MNase linker	GGTCGACGGATCCCCGGGTTAATTAAAGACTATAAAGACCACGATGGCGATTACAAGGATCACGATATCGATTACAAGGATGATGATGATAAGgcggcc

## Sheet: List of primers
Number	Name	Sequence (5'->3')	Description	Notes
1	Gal4AD_MNase_NLS	ATAAGCTTGCCTCGTCCCCGCCGGGTCACCCGGCCAGCGACATGGAGGCCCAGAATACCCTCCTTGACAGTCTTGACGTGCGCAGCTCAGGGGCATGATGTGACTGTCGCCCGTACATTTAGCCCATACATCCCCATGTATAATCATTTGCATCCATACATTTTGATGGCCGCACGGCGCGAAGCAAAAATTACGGCTCCTCGCTGCAGACCTGCGAGCAGGGAAACGCTCCCCTCACAGACGCGTTGAATTGTCCCCACGCCGCGCCCCTGTAGAGAAATATAAAAGGTTAGGATTTGCCACTGAGGTTCTTCTTTCATATACTTCCTTTTAAAATCTTGCTAGGATACAGTTCTCACATCACATCCGAACATAAACAACCATGAATTCAAAACCACT…	Gblock for creating basic strain for insertion of DBDs/Full transcription factors	gBlock
2	Gcn4AD_MNase_NLS	ATAAGCTTGCCTCGTCCCCGCCGGGTCACCCGGCCAGCGACATGGAGGCCCAGAATACCCTCCTTGACAGTCTTGACGTGCGCAGCTCAGGGGCATGATGTGACTGTCGCCCGTACATTTAGCCCATACATCCCCATGTATAATCATTTGCATCCATACATTTTGATGGCCGCACGGCGCGAAGCAAAAATTACGGCTCCTCGCTGCAGACCTGCGAGCAGGGAAACGCTCCCCTCACAGACGCGTTGAATTGTCCCCACGCCGCGCCCCTGTAGAGAAATATAAAAGGTTAGGATTTGCCACTGAGGTTCTTCTTTCATATACTTCCTTTTAAAATCTTGCTAGGATACAGTTCTCACATCACATCCGAACATAAACAACCATGAGCACTGATTCAAC…	Gblock for creating basic strain for insertion of DBDs/Full transcription factors	gBlock
3	HO_gRNA1_O1	AATGTCAGACGCTTGATGGTGTTTT	For generating a guide targeting HO locus in bRA89	gRNA
4	HO_gRNA1_O2	ACCATCAAGCGTCTGACATTGATCA	For generating a guide targeting HO locus in bRA89	gRNA
5	HO_homF_ADO1/2_liftF	TATCCTCATAAGCAGCAATCAATTCTATCTATACTTTAAAATAAGCTTGCCTCGTCCCCG	For insertion of 1,2 into HO locus	primer
6	HO_homR_ADO1/2_liftR	ACTTTTATTACATACAACTTTTTAAACTAATATACACATTTGCCGGTAGAGGTGTGGTC	For insertion of 1,2 into HO locus	primer
7	Msn2DBD_HO_Gcn4_F	AATTGAATCCGGTGGTGGTTCTGGTGGTGGTGGTGCTAGCGAGGAGAAACCGTTCCACTGTC	lifting of msn2dbd F with overhangs for strain 1	primer
8	Msn2DBD_HO_Gal4_F	AAAAAAAGAGGGTGGTGGTTCTGGTGGTGGTGGTGCTAGCGAGGAGAAACCGTTCCACTGTC	lifting of msn2dbd F with overhangs for strain 2	primer
9	Msn2DBD_HO_R	GGTCTTTATAGTCTTTAATTAACCCGGGGATCCGTCGACCAATGTCTCCATGTTTTTTATGAGTCTTGATG	lifting of msn2dbd R with overhangs for strain 1,2	primer
10	Nrg2DBD_HO_Gcn4_F	AATTGAATCCGGTGGTGGTTCTGGTGGTGGTGGTGCTAGCCAGAGGACTCGTCATTTCTGTAAGATCTG	lifting of nrg2dbd F with overhangs for strain 1	primer
11	Nrg2DBD_HO_Gal4_F	AAAAAAAGAGGGTGGTGGTTCTGGTGGTGGTGGTGCTAGCCAGAGGACTCGTCATTTCTGTAAGATCTG	lifting of nrg2dbd F with overhangs for strain 2	primer
12	Nrg2DBD_HO_R	GGTCTTTATAGTCTTTAATTAACCCGGGGATCCGTCGACCCTTCTTGTTTGCATGAGTTCGATAATGC	lifting of nrg2dbd R with overhangs for strain 1,2	primer
13	Crz1DBD_HO_Gcn4_F	AATTGAATCCGGTGGTGGTTCTGGTGGTGGTGGTGCTAGCAATCCTGCGAATTTTGCTTGTGATG	lifting of crz1dbd F with overhangs for strain 1	primer
14	Crz1DBD_HO_Gal4_F	AAAAAAAGAGGGTGGTGGTTCTGGTGGTGGTGGTGCTAGCAATCCTGCGAATTTTGCTTGTGATG	lifting of crz1dbd F with overhangs for strain 2	primer
15	Crz1DBD_HO_R	GGTCTTTATAGTCTTTAATTAACCCGGGGATCCGTCGACCTTTCTTACCTGTATGCAAATCTTCGTGTC	lifting of crz1dbd R with overhangs for strain 1,2	primer
16	Vhr1DBD_HO_Gcn4_F	AATTGAATCCGGTGGTGGTTCTGGTGGTGGTGGTGCTAGCGGGAATGGAGCAACTCATAAGATTAGAG	lifting of vhr1dbd F with overhangs for strain 1	primer
17	Vhr1DBD_HO_Gal4_F	AAAAAAAGAGGGTGGTGGTTCTGGTGGTGGTGGTGCTAGCGGGAATGGAGCAACTCATAAGATTAGAG	lifting of vhr1dbd F with overhangs for strain 2	primer
18	Vhr1DBD_HO_R	GGTCTTTATAGTCTTTAATTAACCCGGGGATCCGTCGACCGCGTTTTTTTGATCGTTTTCTATTCCTTCTC	lifting of vhr1dbd R with overhangs for strain 1,2	primer
19	Gln3DBD_HO_Gcn4_F	AATTGAATCCGGTGGTGGTTCTGGTGGTGGTGGTGCTAGCAAAAAACCTCTGATACAATGTTTCAATTGTAAAACTTTC	lifting of gln3dbd F with overhangs for strain 1	primer
20	Gln3DBD_HO_Gal4_F	AAAAAAAGAGGGTGGTGGTTCTGGTGGTGGTGGTGCTAGCAAAAAACCTCTGATACAATGTTTCAATTGTAAAACTTTC	lifting of gln3dbd F with overhangs for strain 2	primer
21	Gln3DBD_HO_R	GGTCTTTATAGTCTTTAATTAACCCGGGGATCCGTCGACCTGAAATCCTCTTTTTGATAACGTCCGATTTTAAG	lifting of gln3dbd R with overhangs for strain 1,2	primer
22	Cst6DBD_HO_Gcn4_F	AATTGAATCCGGTGGTGGTTCTGGTGGTGGTGGTGCTAGCCAGGGAAATCCAATCCCTGGTACTAC	lifting of cst6dbd F with overhangs for strain 1	primer
23	Cst6DBD_HO_Gal4_F	AAAAAAAGAGGGTGGTGGTTCTGGTGGTGGTGGTGCTAGCCAGGGAAATCCAATCCCTGGTACTAC	lifting of cst6dbd F with overhangs for strain 2	primer
24	Cst6DBD_HO_R	GGTCTTTATAGTCTTTAATTAACCCGGGGATCCGTCGACCATCTGAGTCTTTATTTAGTTTTTCATGTTCACG	lifting of cst6dbd R with overhangs for strain 1,2	primer
25	Yap1DBD_HO_Gcn4_F	AATTGAATCCGGTGGTGGTTCTGGTGGTGGTGGTGCTAGCAAAACTAGCAAAAAGCAAGATTTGGATCC	lifting of yap1dbd F with overhangs for strain 1	primer
26	Yap1DBD_HO_Gal4_F	AAAAAAAGAGGGTGGTGGTTCTGGTGGTGGTGGTGCTAGCAAAACTAGCAAAAAGCAAGATTTGGATCC	lifting of yap1dbd F with overhangs for strain 2	primer
27	Yap1DBD_HO_R	GGTCTTTATAGTCTTTAATTAACCCGGGGATCCGTCGACCATATTTTTTTAACTCATTCACCAGAGTGATTAACTGG	lifting of yap1dbd R with overhangs for strain 1,2	primer
28	Sko1DBD_HO_Gcn4_F	AATTGAATCCGGTGGTGGTTCTGGTGGTGGTGGTGCTAGCGTAACACTTGATGAGAATGAAGAGCAAGAAAG	lifting of sko1dbd F with overhangs for strain 1	primer
29	Sko1DBD_HO_Gal4_F	AAAAAAAGAGGGTGGTGGTTCTGGTGGTGGTGGTGCTAGCGTAACACTTGATGAGAATGAAGAGCAAGAAAG	lifting of sko1dbd F with overhangs for strain 2	primer
30	Sko1DBD_HO_R	GGTCTTTATAGTCTTTAATTAACCCGGGGATCCGTCGACCTATTATGCCGCATAGCTTCCCAATG	lifting of sko1dbd R with overhangs for strain 1,2	primer
31	Pdr8DBD_HO_Gcn4_F	AATTGAATCCGGTGGTGGTTCTGGTGGTGGTGGTGCTAGCAAGTCATGTGCATTTTGTAGAAAAAGAAAACTG	lifting of pdr8dbd F with overhangs for strain 1	primer
32	Pdr8DBD_HO_Gal4_F	AAAAAAAGAGGGTGGTGGTTCTGGTGGTGGTGGTGCTAGCAAGTCATGTGCATTTTGTAGAAAAAGAAAACTG	lifting of pdr8dbd F with overhangs for strain 2	primer
33	Pdr8DBD_HO_R	GGTCTTTATAGTCTTTAATTAACCCGGGGATCCGTCGACCTGAACTCCTGCAATACACCGGTTTC	lifting of pdr8dbd R with overhangs for strain 1,2	primer
34	Gal4DBD_HO_Gcn4_F	AATTGAATCCGGTGGTGGTTCTGGTGGTGGTGGTGCTAGCATCGAACAAGCATGCGATATTTGC	lifting of gal4dbd F with overhangs for strain 1	primer
35	Gal4DBD_HO_Gal4_F	AAAAAAAGAGGGTGGTGGTTCTGGTGGTGGTGGTGCTAGCATCGAACAAGCATGCGATATTTGC	lifting of gal4dbd F with overhangs for strain 2	primer
36	Gal4DBD_HO_R	GGTCTTTATAGTCTTTAATTAACCCGGGGATCCGTCGACCGGCATCTTTATTCACATTATCTTGTACAAATAATCCTG	lifting of gal4dbd R with overhangs for strain 1,2	primer
37	Gcn4DBD_HO_Gcn4_F	AATTGAATCCGGTGGTGGTTCTGGTGGTGGTGGTGCTAGCCCACTTTCTCCAATTGTGCCCG	lifting of gcn4dbd F with overhangs for strain 1	primer
38	Gcn4DBD_HO_Gal4_F	AAAAAAAGAGGGTGGTGGTTCTGGTGGTGGTGGTGCTAGCCCACTTTCTCCAATTGTGCCCG	lifting of gcn4dbd F with overhangs for strain 2	primer
39	Gcn4DBD_HO_R	GGTCTTTATAGTCTTTAATTAACCCGGGGATCCGTCGACCGCGTTCGCCAACTAATTTCTTTAATCTG	lifting of gcn4dbd R with overhangs for strain 1,2	primer
40	Mig3DBD_HO_Gcn4_F	AATTGAATCCGGTGGTGGTTCTGGTGGTGGTGGTGCTAGCGACCAAAGACCCTTTAGATGTGAAATTTGTTC	lifting of mig3dbd F with overhangs for strain 1	primer
41	Mig3DBD_HO_Gal4_F	AAAAAAAGAGGGTGGTGGTTCTGGTGGTGGTGGTGCTAGCGACCAAAGACCCTTTAGATGTGAAATTTGTTC	lifting of mig3dbd F with overhangs for strain 2	primer
42	Mig3DBD_HO_R	GGTCTTTATAGTCTTTAATTAACCCGGGGATCCGTCGACCGACGCCTTTAGTATGTGTCCTCAAATG	lifting of mig3dbd R with overhangs for strain 1,2	primer
43	Rpn4DBD_HO_Gcn4_F	AATTGAATCCGGTGGTGGTTCTGGTGGTGGTGGTGCTAGCAATAACGAAATATTTACGTGTCAGATAATGAATCTCATTAC	lifting of rpn4dbd F with overhangs for strain 1	primer
44	Rpn4DBD_HO_Gal4_F	AAAAAAAGAGGGTGGTGGTTCTGGTGGTGGTGGTGCTAGCAATAACGAAATATTTACGTGTCAGATAATGAATCTCATTAC	lifting of rpn4dbd F with overhangs for strain 2	primer
45	Rpn4DBD_HO_R	GGTCTTTATAGTCTTTAATTAACCCGGGGATCCGTCGACCCGACAAATCTTCATGCTTCGATTTTATATGC	lifting of rpn4dbd R with overhangs for strain 1,2	primer
46	Reb1DBD_HO_Gcn4_F	AATTGAATCCGGTGGTGGTTCTGGTGGTGGTGGTGCTAGCAATAGCAAAGCTTTTGATAAAGCCGAAGAC	lifting of reb1dbd F with overhangs for strain 1	primer
47	Reb1DBD_HO_Gal4_F	AAAAAAAGAGGGTGGTGGTTCTGGTGGTGGTGGTGCTAGCAATAGCAAAGCTTTTGATAAAGCCGAAGAC	lifting of reb1dbd F with overhangs for strain 2	primer
48	Reb1DBD_HO_R	GGTCTTTATAGTCTTTAATTAACCCGGGGATCCGTCGACCATTGATTGATTTTTGCTTATAGCCTTTGACC	lifting of reb1dbd R with overhangs for strain 1,2	primer
49	Abf1DBD_HO_Gcn4_F	AATTGAATCCGGTGGTGGTTCTGGTGGTGGTGGTGCTAGCATTAATGAGTACGAATTTCAGACGCGTTG	lifting of abf1dbd F with overhangs for strain 1	primer
50	Abf1DBD_HO_Gal4_F	AAAAAAAGAGGGTGGTGGTTCTGGTGGTGGTGGTGCTAGCATTAATGAGTACGAATTTCAGACGCGTTG	lifting of abf1dbd F with overhangs for strain 2	primer
51	Abf1DBD_HO_R	GGTCTTTATAGTCTTTAATTAACCCGGGGATCCGTCGACCACTGTCATTCTTGTTATTATTCACATTTTTGGTTG	lifting of abf1dbd R with overhangs for strain 1,2	primer
52	Met31DBD_HO_Gcn4_F	AATTGAATCCGGTGGTGGTTCTGGTGGTGGTGGTGCTAGCTACAGCTGTGCGAAATGTCAGTTG	lifting of met31dbd F with overhangs for strain 1	primer
53	Met31DBD_HO_Gal4_F	AAAAAAAGAGGGTGGTGGTTCTGGTGGTGGTGGTGCTAGCTACAGCTGTGCGAAATGTCAGTTG	lifting of met31dbd F with overhangs for strain 2	primer
54	Met31DBD_HO_R	GGTCTTTATAGTCTTTAATTAACCCGGGGATCCGTCGACCGTTAGAATGTCTTTTTAGAGCATCCTTCCTG	lifting of met31dbd R with overhangs for strain 1,2	primer
55	ura_grna_F	GGTGTGGGTTTAGATGACAAGTTTT	gRNA to target URA3 locus for insertion into bra89 plasmid	gRNA
56	ura_grna_R	TTGTCATCTAAACCCACACCGATCA	gRNA to target URA3 locus for insertion into bra89 plasmid	gRNA
57	MSN2_HO_F	TAGGATACAGTTCTCACATCACATCCGAACATAAACAACCATGACGGTCGACCATGATTTCAATAG	lifting of msn2full protein F with overhangs for strain 1	primer
58	MSN2_HO_R	GGTCTTTATAGTCTTTAATTAACCCGGGGATCCGTCGACCAATGTCTCCATGTTTTTTATGAGTCTTGATGTG	lifting of msn2full protein R with overhangs for strain 1	primer
59	NRG2_HO_F	TAGGATACAGTTCTCACATCACATCCGAACATAAACAACCATGTCCATAGGTTACAAAGACAACTTGATGTC	lifting of nrg2full protein F with overhangs for strain 1	primer
60	NRG2_HO_R	GGTCTTTATAGTCTTTAATTAACCCGGGGATCCGTCGACCACTGCTAGCCTCCCTCC	lifting of nrg2full protein R with overhangs for strain 1	primer
61	CRZ1_HO_F	TAGGATACAGTTCTCACATCACATCCGAACATAAACAACCATGTCATTCAGCAACGGAAATATGGC	lifting of crz1full protein F with overhangs for strain 1	primer
62	CRZ1_HO_R	GGTCTTTATAGTCTTTAATTAACCCGGGGATCCGTCGACCACTCTCTTGTCCCGATTTCTCCTG	lifting of crz1full protein R with overhangs for strain 1	primer
63	VHR1_HO_F	TAGGATACAGTTCTCACATCACATCCGAACATAAACAACCATGAACGGTCCTCCAACATTCAC	lifting of vhr1full protein F with overhangs for strain 1	primer
64	VHR1_HO_R	GGTCTTTATAGTCTTTAATTAACCCGGGGATCCGTCGACCAAGTAAAGGCTGGAAAACCGGC	lifting of vhr1full protein R with overhangs for strain 1	primer
65	GLN3_HO_F	TAGGATACAGTTCTCACATCACATCCGAACATAAACAACCATGCAAGACGACCCCGAAAATTC	lifting of gln3full protein F with overhangs for strain 1	primer
66	GLN3_HO_R	GGTCTTTATAGTCTTTAATTAACCCGGGGATCCGTCGACCTATACCAAATTTTAACCAATCCAATTCGTCAGC	lifting of gln3full protein R with overhangs for strain 1	primer
67	CST6_HO_F	TAGGATACAGTTCTCACATCACATCCGAACATAAACAACCATGTTTACTGGTCAGGAGTATCATTCCG	lifting of cst6full protein F with overhangs for strain 1	primer
68	CST6_HO_R	GGTCTTTATAGTCTTTAATTAACCCGGGGATCCGTCGACCTTTTATCTTTTCAGAATTGGGTAATGATTGGTTGTC	lifting of cst6full protein R with overhangs for strain 1	primer
69	YAP1_HO_F	TAGGATACAGTTCTCACATCACATCCGAACATAAACAACCATGAGTGTGTCTACCGCCAAG	lifting of yap1full protein F with overhangs for strain 1	primer
70	YAP1_HO_R	GGTCTTTATAGTCTTTAATTAACCCGGGGATCCGTCGACCGTTCATATGCTTATTCAAAGCTAATTGAACGTCTTC	lifting of yap1full protein R with overhangs for strain 1	primer
71	SKO1_HO_F	TAGGATACAGTTCTCACATCACATCCGAACATAAACAACCATGTCAAGCGAGGAACGCTC	lifting of sko1full protein F with overhangs for strain 1	primer
72	SKO1_HO_R	GGTCTTTATAGTCTTTAATTAACCCGGGGATCCGTCGACCATTATTGTGAGGTAGAGTGGATAGTACATCATG	lifting of sko1full protein R with overhangs for strain 1	primer
73	PDR8_HO_F	TAGGATACAGTTCTCACATCACATCCGAACATAAACAACCATGGATGGATCCCATTTTCCTATGAAATCTAC	lifting of pdr8full protein F with overhangs for strain 1	primer
74	PDR8_HO_R	GGTCTTTATAGTCTTTAATTAACCCGGGGATCCGTCGACCTAAATCGAAATGATATTGTTTATAAAATTTCTTTTTGTC	lifting of pdr8full protein R with overhangs for strain 1	primer
75	GAL4_HO_F	TAGGATACAGTTCTCACATCACATCCGAACATAAACAACCATGAAGCTACTGTCTTCTATCGAACAAGC	lifting of gal4full protein F with overhangs for strain 1	primer
76	GAL4_HO_R	GGTCTTTATAGTCTTTAATTAACCCGGGGATCCGTCGACCCTCTTTTTTTGGGTTTGGTGGGG	lifting of gal4full protein R with overhangs for strain 1	primer
77	GCN4_HO_F	TAGGATACAGTTCTCACATCACATCCGAACATAAACAACCATGTCCGAATATCAGCCAAGTTTATTTGC	lifting of gcn4full protein F with overhangs for strain 1	primer
78	GCN4_HO_R	GGTCTTTATAGTCTTTAATTAACCCGGGGATCCGTCGACCGCGTTCGCCAACTAATTTCTTTAATCTGG	lifting of gcn4full protein R with overhangs for strain 1	primer
79	MIG3_HO_F	TAGGATACAGTTCTCACATCACATCCGAACATAAACAACCATGAATTACCTGCGAGATAGATTTCCTCC	lifting of mig3full protein F with overhangs for strain 1	primer
80	MIG3_HO_R	GGTCTTTATAGTCTTTAATTAACCCGGGGATCCGTCGACCTTTACTGAAGTAAGAAGGAGCACTGTTGAAATTATC	lifting of mig3full protein R with overhangs for strain 1	primer
81	RPN4_HO_F	TAGGATACAGTTCTCACATCACATCCGAACATAAACAACCATGGCTTCTACGGAACTTAGCC	lifting of rpn4full protein F with overhangs for strain 1	primer
82	RPN4_HO_R	GGTCTTTATAGTCTTTAATTAACCCGGGGATCCGTCGACCACCCATGACATAACCAATATTAGCCTTTG	lifting of rpn4full protein R with overhangs for strain 1	primer
83	REB1_HO_F	TAGGATACAGTTCTCACATCACATCCGAACATAAACAACCATGCCTTCAGGTCATAACGATAAAAACG	lifting of reb1full protein F with overhangs for strain 1	primer
84	REB1_HO_R	GGTCTTTATAGTCTTTAATTAACCCGGGGATCCGTCGACCATTTTCTGTTTTCATTGAAATATTGGAGCTAAAATAATC	lifting of reb1full protein R with overhangs for strain 1	primer
85	ABF1_HO_F	TAGGATACAGTTCTCACATCACATCCGAACATAAACAACCATGGACAAATTAGTCGTGAATTATTATGAATACAAGCAC	lifting of abf1full protein F with overhangs for strain 1	primer
86	ABF1_HO_R	GGTCTTTATAGTCTTTAATTAACCCGGGGATCCGTCGACCTTGACCTCTTAATTCTGGTTGAATGTTTTCATC	lifting of abf1full protein R with overhangs for strain 1	primer
87	MET31_HO_F	TAGGATACAGTTCTCACATCACATCCGAACATAAACAACCATGAAACTGGCGCAAGACATG	lifting of met31full protein F with overhangs for strain 1	primer
88	MET31_HO_R	GGTCTTTATAGTCTTTAATTAACCCGGGGATCCGTCGACCCAACAGGCCGGTACCATTCTTTATC	lifting of met31full protein R with overhangs for strain 1	primer
89	ERV25_homology_gblock_frw	TATCCTCATAAGCAGCAATCAATTCTATCTATACTTTAAATAAAATAGCATATCGTTAAAAACGACAAACGC	lifting of promoter from erv25 gene to insert instead TEF ii our basic strains F	primer
90	ERV25_homology_gblock_rev	CATGGTTGTTTATGTTCGGATGTGATGTGAGAACTGTATCCCTTTTTTTGCTTTTCACTTATGAGATCAACTG	lifting of promoter from erv25 gene to insert instead TEF ii our basic strains R	primer
91	promoterHO_gRNA3_O1	CATACATTTTGATGGCCGCAGTTTT	gRNA targeting TEF promoter in our constructs F for insertion into bra89 plasmid	gRNA
92	promoterHO_gRNA3_O2	TGCGGCCATCAAAATGTATGGATCA	gRNA targeting TEF promoter in our constructs R for insertion into bra89 plasmid	gRNA
93	KAN_instead_wtMsn2_F	TTTCTTTTTTCAACTTTTATTGCTCATAGAAGAACTAGATCTAAACAGATCCGCTAGGGATAACAGG	inserting KANMX casette from pBS7 plasmid to delete Msn2 F	primer
94	KAN_instead_wtMig3_F	CTCTTAGTAGGTGCACATCGGCGATCCTTTTCTTAAATTCCATATCAGATCCGCTAGGGATAACAGG	inserting KANMX casette from pBS7 plasmid to delete Mig3 F	primer
95	KAN_instead_wtGln3_F	GACGAGAGAGAGCACAGGGCCCCCTTTTCCCCCACCAACAAACAACAGATCCGCTAGGGATAACAGG	inserting KANMX casette from pBS7 plasmid to delete Gln3 F	primer
96	KAN_instead_wtRpn4_F	CTAATTTGTATCTTTTCAAAAGTTTTCTAGAATTTTCAAGCAATCCAGATCCGCTAGGGATAACAGG	inserting KANMX casette from pBS7 plasmid to delete Rpn4 F	primer
97	KAN_instead_wtGal4_F	ACGCCATCATTTTAAGAGAGGACAGAGAAGCAAGCCTCCTGAAAGCAGATCCGCTAGGGATAACAGG	inserting KANMX casette from pBS7 plasmid to delete Gal4 F	primer
98	KAN_instead_wtGcn4_F	TTTACCAATTTGTCTGCTCAAGAAAATAAATTAAATACAAATAAACAGATCCGCTAGGGATAACAGG	inserting KANMX casette from pBS7 plasmid to delete Gcn4 F	primer
99	KAN_instead_wtYap1_F	TTGCCACCCAAAACGTTTAAAGAAGGAAAAGTTGTTTCTTAAACCCAGATCCGCTAGGGATAACAGG	inserting KANMX casette from pBS7 plasmid to delete Yap1 F	primer
100	KAN_instead_wtMsn2_R	TTATCTTATGAAGAAAGATCTATCGAATTAAAAAAATGGGGTCTAGCCGCATAGGCCACTAGTGG	inserting KANMX casette from pBS7 plasmid to delete Msn2 R	primer
101	KAN_instead_wtMig3_R	TGTTATTTTCCTTCTTATATTCTATACGTTTTATTTACTGCTTGTGCCGCATAGGCCACTAGTGG	inserting KANMX casette from pBS7 plasmid to delete Mig3 R	primer
102	KAN_instead_wtGln3_R	AGTAATTATTAACATAATAAGAATAATGATAATGATAATACGCGGGCCGCATAGGCCACTAGTGG	inserting KANMX casette from pBS7 plasmid to delete Gln3 R	primer
103	KAN_instead_wtRpn4_R	TGTGAGGTTTTCTTCTTTTATCTCCTATATAATTTGTAACCTTAAGCCGCATAGGCCACTAGTGG	inserting KANMX casette from pBS7 plasmid to delete Rpn4 R	primer
104	KAN_instead_wtGal4_R	CAGTTGAAGTGAACTTGCGGGGTTTTTCAGTATCTACGATTCATTGCCGCATAGGCCACTAGTGG	inserting KANMX casette from pBS7 plasmid to delete Gal4 R	primer
105	KAN_instead_wtGcn4_R	TACACGAGAATGAAATAAAAAATATAAAATAAAAGGTAAATGAAAGCCGCATAGGCCACTAGTGG	inserting KANMX casette from pBS7 plasmid to delete Gcn4 R	primer
106	KAN_instead_wtYap1_R	AGAAAAAGTTCTTTCGGTTACCCAGTTTTCCATAAAGTTCCCGCTGCCGCATAGGCCACTAGTGG	inserting KANMX casette from pBS7 plasmid to delete Yap1 R	primer
107	Msn2_Yfp_ct_gRNA2_1	CCCGGGTTAATTAACAGTAAGTTTT	gRNA to target c-terminus of our Msn2-YFP strain to insert there Mnase or Msn2DBDGal4AD/Gcn4AD Mnase, F	gRNA
108	Msn2_Yfp_ct_gRNA2_2	TTACTGTTAATTAACCCGGGGATCA	gRNA to target c-terminus of our Msn2-YFP strain to insert there Mnase or Msn2DBDGal4AD/Gcn4AD Mnase, R	gRNA
109	homology_guide_1_2_F_Mnase	GTCGCAACACATCAAGACTCATAAAAAACATGGAGACATTGGTCGACGGATCCCCGGG	primer to lift Mnase from our constructs and tag Msn2-Yfp strain with it, F	primer
110	Hom_grna1_Rlong_Mnase	AACTCCAGTGAAAAGTTCTTCTCCTTTACTGTTAATTAACCCGGGTATCCGTCGACCAACTTTTCTTTTTTTTTTTGGTGGCTGGC	primer to lift Mnase from our constructs and tag Msn2-Yfp strain with it, R	primer
111	Gcn4_Msn2DBD_hom_Frw	TTTTTCAACTTTTATTGCTCATAGAAGAACTAGATCTAAAATGAGCACTGATTCAACTCCAATGTTTG	primer to lift Msn2DBDGal4ADMnase from our constructs and replace Msn2 in Msn2-Yfp strain with it, F	primer
112	Gal4_Msn2DBD_hom_Frw	TTTTTCAACTTTTATTGCTCATAGAAGAACTAGATCTAAAATGAATTCAAAACCACTGTCACCTGGTTG	primer to lift Msn2DBDGcn4ADMnase from our constructs and replace Msn2 in Msn2-Yfp strain with it, F	primer
113	all_Msn2DBD_hom_Rev	CTTCTCCTTTACTGTTAATTAACCCGGGGATCCGTCGACCAACTTTTCTTTTTTTTTTTGGTGGCTGGC	primer to lift Msn2DBD(Gcn4AD/Gal4AD)Mnase from our constructs and replace Msn2 in Msn2-Yfp strain with it, R	primer
114	Msn2_f_prom_exch	TTTTTCAACTTTTATTGCTCATAGAAGAACTAGATCTAAAGTACTGAGAGTGCACCATACCAC	primar to lift and exchange native promoter of Msn2 with ones from synthetic-promoters library for Msn2Full, F	primer
115	Msn2_Full_r_prom_exch	ATAAAATATCTTCGCTATTGAAATCATGGTCGACCGTCATCTTTGCCTTCGTTTATCTTGCCTG	primar to lift and exchange native promoter of Msn2 with ones from synthetic-promoters library for Msn2Full, R	primer
116	Gal4_AD_r_prom_exch	TTTGGTCCGTCCAACCAGGTGACAGTGGTTTTGAATTCATCTTTGCCTTCGTTTATCTTGCCTG	primar to lift and exchange native promoter of all strains with Gal4AD in Nterminus with ones from synthetic-promoters library, R	primer
117	Gcn4_AD_r_prom_exch	GGTTTTCATACTCAAACATTGGAGTTGAATCAGTGCTCATCTTTGCCTTCGTTTATCTTGCCTG	primar to lift and exchange native promoter of all strains with Gcn4AD in Nterminus with ones from synthetic-promoters library for , R	primer
118	sv40_adh1_gRNA01	AAAAAAGAAAAGTTTAGTAGGTTTT	gRNA to target c-terminus of ourconstructs for tagging them with YFP, F	primer
119	sv40_adh1_gRNA02	CTACTAAACTTTTCTTTTTTGATCA	gRNA to target c-terminus of ourconstructs for tagging them with YFP, R	primer
120	yfp_into_HO_F	GATAACGCCGATAGCGGCCAGCCACCAAAAAAAAAAAGAAAAGTTGGTCGACGGATCCCCGGGTT	primer to lift YFP from pBS7 plasmid and insert it into our constructs in gblocks	primer
121	yfp_into_HO_R	CATAAATCATAAGAAATTCGCTTATTTAGAAGTGGCGCGCCTCTAAGAAGTGGCGCGCCCTATTTG	primer to lift YFP from pBS7 plasmid and insert it into our constructs in gblocks	primer
122	prom_ex_all_HO_f	ATCCATATCCTCATAAGCAGCAATCAATTCTATCTATACTTTAAAGTACTGAGAGTGCACCATACCAC	primer to lift promoter form library of synthetic ones together with URA casette and exhange TEF promoter in our constructs, F	primer
123	Gal4_prom_ex_R	TCGGCAAATATCGCATGCTTGTTCGATAGAAGACAGTAGCTTCATCTTTGCCTTCGTTTATCTTGCCTG	primer to lift promoter form library of synthetic ones together with URA casette and exhange TEF promoter in our construct of Gal4Full, R	primer
124	Gcn4_prom_ex_R	ACCCATTGGATTTAAAGCAAATAAACTTGGCTGATATTCGGACATCTTTGCCTTCGTTTATCTTGCCTG	primer to lift promoter form library of synthetic ones together with URA casette and exhange TEF promoter in our construct of Gcn4Full, R	primer
125	Mig3_prom_ex_R	TCTTTGGTCATTATCCGGAGGAAATCTATCTCGCAGGTAATTCATCTTTGCCTTCGTTTATCTTGCCTG	primer to lift promoter form library of synthetic ones together with URA casette and exhange TEF promoter in our construct of Mig3Full, R	primer
126	Yap1_prom_ex_R	CGGAGAAACGACATCCAGCGACCTCTTGGCGGTAGACACACTCATCTTTGCCTTCGTTTATCTTGCCTG	primer to lift promoter form library of synthetic ones together with URA casette and exhange TEF promoter in our construct of Yap1Full, R	primer
127	Pap2g_ura3g_mnase_nls	ATAAGCTTGCCTCGTCCCCGCCGGGTCACCCGGCCAGCGACATGGAGGCCCAGAATACCCTCCTTGACAGTCTTGACGTGCGCAGCTCAGGGGCATGATGTGACTGTCGCCCGTACATTTAGCCCATACATCCCCATGTATAATCATTTGCATCCATACATTTTGATGGCCGCACGGCGCGAAGCAAAAATTACGGCTCCTCGCTGCAGACCTGCGAGCAGGGAAACGCTCCCCTCACAGACGCGTTGAATTGTCCCCACGCCGCGCCCCTGTAGAGAAATATAAAAGGTTAGGATTTGCCACTGAGGTTCTTCTTTCATATACTTCCTTTTAAAATCTTGCTAGGATACAGTTCTCACATCACATCCGAACATAAACAACCAAAGCGTGGGCGAAACG…	Gblock for creating basic strain for insertion of DBDs/Full transcription factors together with Med15 into HO locus	gBlock
128	pap2gRNA1	AAAGCGTGGGCGAAACGAAGGTTTT	gRNA to target one of the guides in strains 106,107,108,109,110, F	gRNA
129	pap2gRNA2	CTTCGTTTCGCCCACGCTTTGATCA	gRNA to target one of the guides in strains 106,107,108,109,110, R	gRNA
130	med15_ins_2g_F_all	CTTGCTAGGATACAGTTCTCACATCACATCCGAACATAAACAACCATGTCTGCTGCTCCTGTCCAAG	lift form genome and insert med 15 into strains 106,107,108,109,110, F	primer
131	med15_ins_2g_R_all2	AGCACCACCACCACCAGAACCACCACCGCTAGCACCACCACCCCCAGTAGCACTTGTCCAATTATTCCAATC	lift form genome and insert med 15 into strains 106,107,108,109,110, R	primer
132	Gal4DBD_2g_F	GGTGGTGGTGCTAGCGGTGGTGGTTCTGGTGGTGGTGGTGCTAGCATCGAACAAGCATGCGATATTTGC	lift and insert gal4dbd into strains 106,107,108,109,110, F	primer
133	Gcn4DBD_2g_F	GGTGGTGGTGCTAGCGGTGGTGGTTCTGGTGGTGGTGGTGCTAGCCCACTTTCTCCAATTGTGCCCG	lift and insert gcn4dbd into strains 106,107,108,109,110, F	primer
134	Yap1DBD_2g_F	GGTGGTGGTGCTAGCGGTGGTGGTTCTGGTGGTGGTGGTGCTAGCAAAACTAGCAAAAAGCAAGATTTGGATCC	lift and insert yap1dbd into strains 106,107,108,109,110, F	primer
135	Rpn4DBD_2g_F	GGTGGTGGTGCTAGCGGTGGTGGTTCTGGTGGTGGTGGTGCTAGCAATAACGAAATATTTACGTGTCAGATAATGAATCTCATTAC	lift and insert rpn4dbd into strains 106,107,108,109,110, F	primer
136	Mig3DBD_2g_F	GGTGGTGGTGCTAGCGGTGGTGGTTCTGGTGGTGGTGGTGCTAGCGACCAAAGACCCTTTAGATGTGAAATTTGTTC	lift and insert mig3dbd into strains 106,107,108,109,110, F	primer
137	Mnase_deletion_from_HO	TCACGATATCGATTACAAGGATGATGATGATAAGGCGGCCCCACCAAAGAAGAAGAGAAAGGTTTAGTAGAGGCGCGCCACTTCTAAATAAGCGAATTTC	delete MNASE from GBLOCKS	primer
138	Mnase_med15_Attachment_F	ATTCAATGTATGGGATTGGAATAATTGGACAAGTGCTACTGGTCGACGGATCCCCGGGTT	lift mnase from MNASE-HIS plasmid and insert it into c-terminus of med15 F	primer
139	Mnase_med15_Attachment_R	GTAACTTCAAAAGTATCAAAAGTATGGAAACTTCAAATGTTCGATGAATTCGAGCTCGTT	lift mnase from MNASE-HIS plasmid and insert it into c-terminus of med15 R	primer
140	med15_ins_2g_R_all2	AGCACCACCACCACCAGAACCACCACCGCTAGCACCACCACCCCCAGTAGCACTTGTCCAATTATTCCAATC	lift Msn2DBD and insert in gblock 127 instead URA3 guide(55+56)	primer
141	Msn2DBD_2g_F	GGTGGTGGTGCTAGCGGTGGTGGTTCTGGTGGTGGTGGTGCTAGCGAGGAGAAACCGTTCCACTGTC	lift Msn2DBD and insert in gblock 127 instead URA3 guide(55+56)	primer
142	eblocks_ads_rev_lift1	GCTAGCACCACCACCACCAG		primer
143	eblocks_ads_frw_lift1	GGTTAGGATTTGCCACTGAGGTTCTTC		primer
144	eblocks_RDS1_12.61781413	AGAGAAATATAAAAGGTTAGGATTTGCCACTGAGGTTCTTCTTTCATATACTTCCTTTTAAAATCTTGCTAGGATACAGTTCTCACATCACATCCGAACATAAACAACCATGTCCTTCGCCATTAAGGCCAACACAGCTATGTCTCAGAACACCGCAGAGGAATTCTTCAACATCAGTGAAGAGGAGGCGCTCAATCAGCTGCTCGAGAACAATAATTTTGATGCCTTTTGGGACCTGCTGGGCGAGAACCTGAGCGACATGCCCTCATTGGGTGGTGGTGCTAGCGGTGGTGGTTCTGGTGGTGGTGGTGCTAGC	ad sequence of RDS1 with homology to gblock 127	gene fragment
145	eblocks_PIP2_12.27271508	AGAGAAATATAAAAGGTTAGGATTTGCCACTGAGGTTCTTCTTTCATATACTTCCTTTTAAAATCTTGCTAGGATACAGTTCTCACATCACATCCGAACATAAACAACCATGTCCGGCAGTAATATTAACAACAATGACAACGTCAAGCTGCCGAGCAATTTCAAAAACTACTACGACCCACCTATGTCTAGCTTGGACATCTCAATGGATGTGCCCGATATCTTTGGATCCCTGGATTTTTTCGACTATGACCTCCTGTTCCAGAACGACGGTGGTGGTGCTAGCGGTGGTGGTTCTGGTGGTGGTGGTGCTAGC	ad sequence of PIP2 with homology to gblock 127	gene fragment
146	eblocks_YKL222C_12.2538832	AGAGAAATATAAAAGGTTAGGATTTGCCACTGAGGTTCTTCTTTCATATACTTCCTTTTAAAATCTTGCTAGGATACAGTTCTCACATCACATCCGAACATAAACAACCATGGGGATGAAGAACATCGACGAGGGCCCTGAGACGGAGAATGATGCCACAGAAAATAGTCTGACTACCATACTGAACGACCTCGAAGGACCCTTGGAGGATTTCTCTGAAAACTTCATTGATGACATCCTGGGCTCCCCAAGCGCATTCTTTGACACCGCTGGTGGTGGTGCTAGCGGTGGTGGTTCTGGTGGTGGTGGTGCTAGC	ad sequence of YKL222C with homology to gblock 127	gene fragment
147	eblocks_SEF1_12.0122725	AGAGAAATATAAAAGGTTAGGATTTGCCACTGAGGTTCTTCTTTCATATACTTCCTTTTAAAATCTTGCTAGGATACAGTTCTCACATCACATCCGAACATAAACAACCATGTCAAGTAATTTCCAGACTATCGACAACGAGAACAACGTGAAGACACCCGGAAATAAACTGACCGATTTCTTTCAGCAGCAATCTGCCGGTTGGATTGAAGGCAATAGCTCCAACGATGACTTTTTTGGGTGGTTCGACATGAACATGGAGCAGGGCTTCGGTGGTGGTGCTAGCGGTGGTGGTTCTGGTGGTGGTGGTGCTAGC	ad sequence of SEF1 with homology to gblock 127	gene fragment
148	eblocks_RPN4_DPN_9.859258364	AGAGAAATATAAAAGGTTAGGATTTGCCACTGAGGTTCTTCTTTCATATACTTCCTTTTAAAATCTTGCTAGGATACAGTTCTCACATCACATCCGAACATAAACAACCATGAGCGATCCCTATGTGCCTACACGCAACACCTTTAACTACGACGTCAAAATCTCCAACGACTTCTTCGACAATGGGGATAATCTGTACGGCAACGATGAAGAGGTGCTGTTCTATGAGGACAACTACAATCCAAAGATGCAGTGGTCTCTCCAGGACAACGGTGGTGGTGCTAGCGGTGGTGGTTCTGGTGGTGGTGGTGCTAGC	ad sequence of Rpn4 with homology to gblock 127	gene fragment
149	eblocks_SUM1_DPN_9.237574938	AGAGAAATATAAAAGGTTAGGATTTGCCACTGAGGTTCTTCTTTCATATACTTCCTTTTAAAATCTTGCTAGGATACAGTTCTCACATCACATCCGAACATAAACAACCATGTTCCCGCACAACGAGACACTCCCTGCCCTGGGCCAGGATGGAATAAATGAGGACAACTTGAACGAGACCATCGACAACATGCTGATCTTCGACTTTCTGGATGATGGGTCCGAAAATAACCAGGTGAAGTACAGCCGCATTATTCCACCCGACATCCGGGGTGGTGGTGCTAGCGGTGGTGGTTCTGGTGGTGGTGGTGCTAGC	ad sequence of SUM1 with homology to gblock 127	gene fragment
150	eblocks_RPN4_DPN_8.665084336	AGAGAAATATAAAAGGTTAGGATTTGCCACTGAGGTTCTTCTTTCATATACTTCCTTTTAAAATCTTGCTAGGATACAGTTCTCACATCACATCCGAACATAAACAACCATGGACGTGAAGATCTCTAACGACTTCTTTGACAACGGCGATAACCTCTACGGGAATGATGAGGAAGTCCTGTTCTATGAGGACAACTACAATCCCAAAATGCAGTGGTCCCTGCAGGATAATAGCGCTGCAATTAACAACGAGGACGCCCGCGCCATCTTCGGTGGTGGTGCTAGCGGTGGTGGTTCTGGTGGTGGTGGTGCTAGC	ad sequence of RPN4ad2 with homology to gblock 127	gene fragment
151	eblocks_HCM1_DPN_6.949122271	AGAGAAATATAAAAGGTTAGGATTTGCCACTGAGGTTCTTCTTTCATATACTTCCTTTTAAAATCTTGCTAGGATACAGTTCTCACATCACATCCGAACATAAACAACCATGTTCTGGGAGGTGCGCCCCGGTGCCGAGACCAAGTTCTTTAAAGGAGAAAACAGAGGGTATGAATTCGTCAAGGACTCCCTCCAGGACATCGGCAAGTACTTTGAAATTGATTCTACACTGGATGAGCTGGAGCAGGTGGAGAGCGGCGAGGGGAATGACGGTGGTGGTGCTAGCGGTGGTGGTTCTGGTGGTGGTGGTGCTAGC	ad sequence of HCM1 with homology to gblock 127	gene fragment
152	Gcn4DBD_2g_F	GGTGGTGGTGCTAGCGGTGGTGGTTCTGGTGGTGGTGGTGCTAGCCCACTTTCTCCAATTGTGCCCG		primer
153	dbd_in_med15natloc_F	ATTCAATGTATGGGATTGGAATAATTGGACAAGTGCTACTGGTGGTGGTTCTGGTGGTGG		primer
154	msn2dbd_in_med15natloc_nlsinsert_R	TATCGTGATCCTTGTAATCGCCATCGTGATCCTTGTAATCAACCTTTCTCTTCTTCTTTGGTGGAATGTCTCCATGTTTTTTATGAGTCTTGATG		primer
156	gcn4dbd_in_med15natloc_nlsinsert_R	TATCGTGATCCTTGTAATCGCCATCGTGATCCTTGTAATCAACCTTTCTCTTCTTCTTTGGTGGGCGTTCGCCAACTAATTTCTTTAATCTG		primer
157	mnase_linker_grna1_F	GGACAAGTGCTACTGGTCGAGTTTT		primer
158	mnase_linker_grna1_R	TCGACCAGTAGCACTTGTCCGATCA		primer
159
160
161
162
163
164
165
166
167
168
169
170
171
172
173
174
175
176
177
178
179
180
181
182
183
184
185
186
187
188
189
190
191
192
193
194
195
196
197
198
199
200
201
202
203
204
205
206
207
208
209
210
211
212
213
214
215
216
217
218
219
220
221
222
223
224
225
226
227
228
229
230
231
232
233
234
235
236
237
238
239
240
241
242
243
244
245
246
247
248
249
250
251
